# Supplementary material for: tert-Butyl­ammonium 2,3,4,5-tetra­chloro-6-methoxy­carbonyl­benzoate
Source: Acta Crystallogr Sect E Struct Rep Online. 2008 Nov 13;64(Pt 12):o2318. doi: 10.1107/S1600536808036398 (PMC2959952; doi:10.1107/S1600536808036398)
Supplement: Supplementary file 1 [file e-64-o2318-sup1.cif]

##############################################################################
###                                                                        ###
###        Electronic paper (Acta Crystallographica Section E)             ###
###                                                                        ###
##############################################################################
#                                                                            #
# This CIF contains the data in a paper accepted for publication in Acta     #
# Crystallographica Section E. It conforms to the requirements of Notes      #
# for Authors for Section E, and has been peer reviewed under the auspices   #
# of the IUCr Commission on Journals.                                        #
#                                                                            #
# Full details of the Crystallographic Information File format               #
# are given in the paper "The Crystallographic Information File (CIF):       #
# a New Standard Archive File for Crystallography" by S. R. Hall, F. H.      #
# Allen and I. D. Brown [Acta Cryst. (1991), A47, 655-685].                  #
#                                                                            #
# The current version of the core CIF dictionary is obtainable from          #
# ftp://ftp.iucr.org/pub/cif_core.dic. The current version number is 2.4.    #
#                                                                            #
# Software is freely available for graphical display of the structure(s) in  #
# this CIF.  For information consult the CIF home page http://www.iucr.org/  #
# cif/home.html                                                              #
#                                                                            #
# This file may be used for bona fide research purposes within the           #
# scientific community so long as proper attribution is given to the journal # 
# article from which it was obtained.                                        #
#                                                                            #
##############################################################################
                                             
data_global
_audit_creation_method     SHELXL-97
_journal_data_validation_number     ?
_journal_date_recd_electronic     2008-09-03
_journal_date_accepted     2008-11-06
_journal_name_full     'Acta Crystallographica, Section E'
_journal_year     2008
_journal_volume     64
_journal_issue     12
_journal_page_first     o2318
_journal_page_last     o2318
_journal_paper_category     QO
_journal_coeditor_code     LH2693
_publ_contact_author_name     'Zu-Pei Liang'
_publ_contact_author_address
;Department of Chemistry and Chemical Engineering
Weifang University
Weifang 261061
People's Republic of China
;
_publ_contact_author_email     zupeiliang@163.com
_publ_contact_author_fax     '86536 887 7561'
_publ_contact_author_phone     '86536 887 7561'
_publ_section_title
;
<i>tert</i>-Butylammonium 2,3,4,5-tetrachloro-6-methoxycarbonylbenzoate
;
loop_
    _publ_author_name
    _publ_author_footnote
    _publ_author_address
    'Li, Jian' .
;
Department of Chemistry and Chemical Engineering
Weifang University
Weifang 261061
People's Republic of China
;
    'Liang, Zu-Pei' .
;
Department of Chemistry and Chemical Engineering
Weifang University
Weifang 261061
People's Republic of China
;
    'Lin, Cui-Hua' .
;
Department of Chemistry and Chemical Engineering
Weifang University
Weifang 261061
People's Republic of China
;
    'Tai, Xi-Shi' .
;
Department of Chemistry and Chemical Engineering
Weifang University
Weifang 261061
People's Republic of China
;
data_I
_chemical_name_systematic
;
tert-Butylammonium 2,3,4,5-tetrachloro-6-methoxycarbonylbenzoate
;
_chemical_name_common     ?
_chemical_formula_moiety     'C4 H12 N +, C9 H3 Cl4 O4 -'
_chemical_formula_sum     'C13 H15 Cl4 N O4'
_chemical_formula_iupac     'C4 H12 N +, C9 H3 Cl4 O4 -'
_chemical_formula_weight     391.06
_chemical_melting_point     ?
_symmetry_cell_setting     Monoclinic
_symmetry_space_group_name_H-M     'P 21'
_symmetry_space_group_name_Hall     'P 2yb'
loop_
    _symmetry_equiv_pos_as_xyz
    'x, y, z'
    '-x, y+1/2, -z'
_cell_length_a     9.0193(14)
_cell_length_b     6.5084(11)
_cell_length_c     14.5965(15)
_cell_angle_alpha     90.00
_cell_angle_beta     91.7570(10)
_cell_angle_gamma     90.00
_cell_volume     856.4(2)
_cell_formula_units_Z     2
_cell_measurement_reflns_used     2177
_cell_measurement_theta_min     2.261
_cell_measurement_theta_max     26.974
_cell_measurement_temperature     298(2)
_exptl_crystal_description     block
_exptl_crystal_colour     colorless
_exptl_crystal_size_max     0.53
_exptl_crystal_size_mid     0.48
_exptl_crystal_size_min     0.44
_exptl_crystal_density_diffrn     1.516
_exptl_crystal_density_meas     ?
_exptl_crystal_density_method     'not measured'
_exptl_crystal_F_000     400
_exptl_absorpt_coefficient_mu     0.705
_exptl_absorpt_correction_type     multi-scan
_exptl_absorpt_process_details     '(SADABS; Sheldrick, 1996)'
_exptl_absorpt_correction_T_min     0.7062
_exptl_absorpt_correction_T_max     0.7466
_exptl_special_details
;
;
_diffrn_ambient_temperature     298(2)
_diffrn_radiation_type     MoK\a
_diffrn_radiation_wavelength     0.71073
_diffrn_radiation_source     'fine-focus sealed tube'
_diffrn_radiation_monochromator     graphite
_diffrn_measurement_device_type     'Bruker SMART CCD'
_diffrn_measurement_method     '\f and \w'
_diffrn_detector_area_resol_mean     ?
_diffrn_reflns_number     4281
_diffrn_reflns_av_R_equivalents     0.0431
_diffrn_reflns_av_sigmaI/netI     0.0672
_diffrn_reflns_theta_min     2.26
_diffrn_reflns_theta_max     25.01
_diffrn_reflns_theta_full     25.01
_diffrn_measured_fraction_theta_max     0.995
_diffrn_measured_fraction_theta_full     0.995
_diffrn_reflns_limit_h_min     -10
_diffrn_reflns_limit_h_max     10
_diffrn_reflns_limit_k_min     -7
_diffrn_reflns_limit_k_max     7
_diffrn_reflns_limit_l_min     -15
_diffrn_reflns_limit_l_max     17
_diffrn_standards_number     ?
_diffrn_standards_interval_count     ?
_diffrn_standards_interval_time     ?
_diffrn_standards_decay_%     ?
_refine_special_details
;
Refinement of <i>F</i>^2^ against ALL reflections. The weighted <i>R</i>-factor
<i>wR</i> and goodness of fit <i>S</i> are based on <i>F</i>^2^, conventional
<i>R</i>-factors <i>R</i> are based on <i>F</i>, with <i>F</i> set to zero for
negative <i>F</i>^2^. The threshold expression of <i>F</i>^2^ >
\s(<i>F</i>^2^) is used only for calculating <i>R</i>-factors(gt) <i>etc</i>.
and is not relevant to the choice of reflections for refinement.
<i>R</i>-factors based on <i>F</i>^2^ are statistically about twice as large
as those based on <i>F</i>, and <i>R</i>- factors based on ALL data will be
even larger.
;
_reflns_number_total     2790
_reflns_number_gt     2364
_reflns_threshold_expression     I>2\s(I)
_refine_ls_structure_factor_coef     Fsqd
_refine_ls_matrix_type     full
_refine_ls_R_factor_all     0.0552
_refine_ls_R_factor_gt     0.0436
_refine_ls_wR_factor_gt     0.1045
_refine_ls_wR_factor_ref     0.1156
_refine_ls_goodness_of_fit_ref     1.040
_refine_ls_restrained_S_all     1.040
_refine_ls_number_reflns     2790
_refine_ls_number_parameters     205
_refine_ls_number_restraints     1
_refine_ls_hydrogen_treatment     constr
_refine_ls_weighting_scheme     calc
_refine_ls_weighting_details
          'calc w=1/[\s^2^(Fo^2^)+(0.048P)^2^+0.2322P] where P=(Fo^2^+2Fc^2^)/3'
_atom_sites_solution_hydrogens     geom
_atom_sites_solution_primary     direct
_atom_sites_solution_secondary     difmap
_refine_ls_shift/su_max     0.000
_refine_ls_shift/su_mean     0.000
_refine_diff_density_max     0.208
_refine_diff_density_min     -0.276
_refine_ls_extinction_method     'SHELXL97 (Sheldrick, 2008)'
_refine_ls_extinction_coef     0.075(5)
_refine_ls_extinction_expression
                                  'Fc^*^=kFc[1+0.001xFc^2^\l^3^/sin(2\q)]^-1/4^'
_refine_ls_abs_structure_details     'Flack (1983), 1147 Friedel pairs'
_refine_ls_abs_structure_Flack     0.00(9)
loop_
    _atom_type_symbol
    _atom_type_description
    _atom_type_scat_dispersion_real
    _atom_type_scat_dispersion_imag
    _atom_type_scat_source
    'C' 'C' 0.0033 0.0016
                         'International Tables Vol C Tables 4.2.6.8 and 6.1.1.4'
    'H' 'H' 0.0000 0.0000
                         'International Tables Vol C Tables 4.2.6.8 and 6.1.1.4'
    'N' 'N' 0.0061 0.0033
                         'International Tables Vol C Tables 4.2.6.8 and 6.1.1.4'
    'O' 'O' 0.0106 0.0060
                         'International Tables Vol C Tables 4.2.6.8 and 6.1.1.4'
    'Cl' 'Cl' 0.1484 0.1585
                         'International Tables Vol C Tables 4.2.6.8 and 6.1.1.4'
_computing_data_collection     'SMART (Bruker, 2007)'
_computing_cell_refinement     'SAINT (Bruker, 2007)'
_computing_data_reduction     'SAINT (Bruker, 2007)'
_computing_structure_solution     'SHELXS97 (Sheldrick, 2008)'
_computing_structure_refinement     'SHELXL97 (Sheldrick, 2008)'
_computing_molecular_graphics     'SHELXTL (Sheldrick, 2008)'
_computing_publication_material     'SHELXTL (Sheldrick, 2008)'
loop_
    _atom_site_type_symbol
    _atom_site_label
    _atom_site_fract_x
    _atom_site_fract_y
    _atom_site_fract_z
    _atom_site_U_iso_or_equiv
    _atom_site_adp_type
    _atom_site_calc_flag
    _atom_site_refinement_flags
    _atom_site_occupancy
    _atom_site_disorder_assembly
    _atom_site_disorder_group
    Cl Cl1 -0.17713(11) 0.5505(2) 0.24305(8) 0.0650(4) Uani d . 1 . .
    Cl Cl2 -0.10033(15) 0.2412(2) 0.09021(8) 0.0730(4) Uani d . 1 . .
    Cl Cl3 0.20894(14) 0.2526(2) 0.00306(8) 0.0670(4) Uani d . 1 . .
    Cl Cl4 0.44428(12) 0.5681(2) 0.07197(8) 0.0645(4) Uani d . 1 . .
    N N1 0.9054(3) 0.8116(5) 0.5564(2) 0.0332(7) Uani d . 1 . .
    H H1A 0.9244 0.9328 0.5825 0.050 Uiso calc R 1 . .
    H H1B 0.9627 0.7954 0.5084 0.050 Uiso calc R 1 . .
    H H1C 0.9241 0.7119 0.5969 0.050 Uiso calc R 1 . .
    O O1 0.4059(3) 0.9677(5) 0.1703(2) 0.0561(8) Uani d . 1 . .
    O O2 0.4110(3) 0.8206(5) 0.30813(19) 0.0555(8) Uani d . 1 . .
    O O3 0.0729(3) 1.0097(4) 0.30549(18) 0.0462(7) Uani d . 1 . .
    O O4 0.0532(3) 0.7277(4) 0.39073(15) 0.0375(6) Uani d . 1 . .
    C C1 0.2425(4) 0.6942(6) 0.1932(2) 0.0347(9) Uani d . 1 . .
    C C2 0.1041(4) 0.6869(6) 0.2345(2) 0.0323(8) Uani d . 1 . .
    C C3 -0.0013(4) 0.5489(7) 0.1999(2) 0.0375(9) Uani d . 1 . .
    C C4 0.0307(5) 0.4133(7) 0.1295(3) 0.0431(10) Uani d . 1 . .
    C C5 0.1686(5) 0.4186(7) 0.0903(2) 0.0408(9) Uani d . 1 . .
    C C6 0.2727(4) 0.5608(7) 0.1215(2) 0.0380(9) Uani d . 1 . .
    C C7 0.3626(4) 0.8340(6) 0.2319(3) 0.0378(9) Uani d . 1 . .
    C C8 0.0731(4) 0.8226(6) 0.3175(2) 0.0305(8) Uani d . 1 . .
    C C9 0.5402(5) 1.0814(9) 0.1945(4) 0.0701(15) Uani d . 1 . .
    H H9A 0.6216 0.9874 0.2027 0.105 Uiso calc R 1 . .
    H H9B 0.5265 1.1554 0.2505 0.105 Uiso calc R 1 . .
    H H9C 0.5614 1.1766 0.1464 0.105 Uiso calc R 1 . .
    C C10 0.7440(4) 0.8028(6) 0.5251(3) 0.0367(9) Uani d . 1 . .
    C C11 0.7195(5) 0.9690(7) 0.4533(3) 0.0511(11) Uani d . 1 . .
    H H11A 0.7391 1.1011 0.4804 0.077 Uiso calc R 1 . .
    H H11B 0.6186 0.9642 0.4305 0.077 Uiso calc R 1 . .
    H H11C 0.7852 0.9469 0.4038 0.077 Uiso calc R 1 . .
    C C12 0.7164(4) 0.5891(7) 0.4845(3) 0.0469(10) Uani d . 1 . .
    H H12A 0.7874 0.5622 0.4383 0.070 Uiso calc R 1 . .
    H H12B 0.6180 0.5831 0.4576 0.070 Uiso calc R 1 . .
    H H12C 0.7264 0.4878 0.5321 0.070 Uiso calc R 1 . .
    C C13 0.6520(4) 0.8364(7) 0.6089(3) 0.0487(11) Uani d . 1 . .
    H H13A 0.5497 0.8082 0.5938 0.073 Uiso calc R 1 . .
    H H13B 0.6622 0.9763 0.6290 0.073 Uiso calc R 1 . .
    H H13C 0.6859 0.7459 0.6571 0.073 Uiso calc R 1 . .
loop_
    _atom_site_aniso_label
    _atom_site_aniso_U_11
    _atom_site_aniso_U_22
    _atom_site_aniso_U_33
    _atom_site_aniso_U_12
    _atom_site_aniso_U_13
    _atom_site_aniso_U_23
    Cl1 0.0399(6) 0.0959(10) 0.0596(7) -0.0201(6) 0.0101(5) -0.0272(7)
    Cl2 0.0733(8) 0.0769(10) 0.0685(8) -0.0297(7) -0.0010(6) -0.0322(7)
    Cl3 0.0782(8) 0.0697(9) 0.0532(6) 0.0129(7) 0.0033(5) -0.0277(7)
    Cl4 0.0511(6) 0.0811(9) 0.0627(7) 0.0029(6) 0.0236(5) -0.0087(7)
    N1 0.0333(15) 0.0302(17) 0.0364(16) 0.0004(13) 0.0033(12) 0.0002(14)
    O1 0.0603(19) 0.059(2) 0.0495(17) -0.0197(15) 0.0029(14) 0.0158(15)
    O2 0.0606(18) 0.061(2) 0.0437(16) -0.0225(16) -0.0119(14) 0.0098(15)
    O3 0.0623(18) 0.0323(18) 0.0439(15) -0.0008(13) 0.0001(13) -0.0013(12)
    O4 0.0446(14) 0.0374(15) 0.0308(13) 0.0003(13) 0.0076(11) -0.0008(12)
    C1 0.039(2) 0.035(2) 0.0301(18) 0.0012(16) -0.0010(15) 0.0053(16)
    C2 0.0373(19) 0.034(2) 0.0259(17) -0.0030(16) 0.0004(15) 0.0015(15)
    C3 0.0349(19) 0.045(2) 0.0321(18) -0.0021(19) 0.0002(14) -0.0037(19)
    C4 0.050(2) 0.042(2) 0.036(2) -0.0076(19) -0.0054(18) -0.0059(18)
    C5 0.050(2) 0.042(2) 0.0309(19) 0.0048(19) 0.0001(17) -0.0057(17)
    C6 0.0403(19) 0.045(2) 0.0286(17) 0.007(2) 0.0061(15) 0.0042(19)
    C7 0.036(2) 0.040(2) 0.038(2) -0.0019(17) 0.0050(17) 0.0023(18)
    C8 0.0290(18) 0.028(2) 0.0340(19) -0.0036(16) -0.0012(15) 0.0000(16)
    C9 0.064(3) 0.070(4) 0.078(3) -0.032(3) 0.022(2) 0.003(3)
    C10 0.0268(17) 0.033(2) 0.050(2) 0.0016(16) -0.0027(15) -0.0039(18)
    C11 0.045(2) 0.050(3) 0.057(3) 0.007(2) -0.011(2) 0.010(2)
    C12 0.039(2) 0.042(3) 0.059(3) -0.0065(19) -0.0001(18) -0.013(2)
    C13 0.040(2) 0.045(3) 0.062(3) 0.006(2) 0.0158(19) -0.007(2)
_geom_special_details
;
All e.s.d.'s (except the e.s.d. in the dihedral angle between two l.s. planes)
are estimated using the full covariance matrix. The cell e.s.d.'s are taken
into account individually in the estimation of e.s.d.'s in distances, angles
and torsion angles; correlations between e.s.d.'s in cell parameters are only
used when they are defined by crystal symmetry. An approximate (isotropic)
treatment of cell e.s.d.'s is used for estimating e.s.d.'s involving l.s.
planes.
;
loop_
    _geom_bond_atom_site_label_1
    _geom_bond_atom_site_label_2
    _geom_bond_site_symmetry_2
    _geom_bond_distance
    _geom_bond_publ_flag
    Cl1 C3 . 1.724(4) ?
    Cl2 C4 . 1.714(4) ?
    Cl3 C5 . 1.718(4) ?
    Cl4 C6 . 1.729(4) ?
    N1 C10 . 1.513(5) ?
    N1 H1A . 0.8900 ?
    N1 H1B . 0.8900 ?
    N1 H1C . 0.8900 ?
    O1 C7 . 1.319(5) ?
    O1 C9 . 1.455(5) ?
    O2 C7 . 1.186(4) ?
    O3 C8 . 1.230(5) ?
    O4 C8 . 1.252(4) ?
    C1 C6 . 1.394(5) ?
    C1 C2 . 1.404(5) ?
    C1 C7 . 1.511(5) ?
    C2 C3 . 1.391(5) ?
    C2 C8 . 1.532(5) ?
    C3 C4 . 1.392(6) ?
    C4 C5 . 1.385(6) ?
    C5 C6 . 1.385(6) ?
    C9 H9A . 0.9600 ?
    C9 H9B . 0.9600 ?
    C9 H9C . 0.9600 ?
    C10 C13 . 1.515(5) ?
    C10 C11 . 1.517(6) ?
    C10 C12 . 1.529(6) ?
    C11 H11A . 0.9600 ?
    C11 H11B . 0.9600 ?
    C11 H11C . 0.9600 ?
    C12 H12A . 0.9600 ?
    C12 H12B . 0.9600 ?
    C12 H12C . 0.9600 ?
    C13 H13A . 0.9600 ?
    C13 H13B . 0.9600 ?
    C13 H13C . 0.9600 ?
loop_
    _geom_angle_atom_site_label_1
    _geom_angle_atom_site_label_2
    _geom_angle_atom_site_label_3
    _geom_angle_site_symmetry_1
    _geom_angle_site_symmetry_3
    _geom_angle
    _geom_angle_publ_flag
    C10 N1 H1A . . 109.5 ?
    C10 N1 H1B . . 109.5 ?
    H1A N1 H1B . . 109.5 ?
    C10 N1 H1C . . 109.5 ?
    H1A N1 H1C . . 109.5 ?
    H1B N1 H1C . . 109.5 ?
    C7 O1 C9 . . 115.6(3) ?
    C6 C1 C2 . . 119.9(3) ?
    C6 C1 C7 . . 120.1(3) ?
    C2 C1 C7 . . 119.7(3) ?
    C3 C2 C1 . . 118.2(3) ?
    C3 C2 C8 . . 121.3(3) ?
    C1 C2 C8 . . 120.5(3) ?
    C2 C3 C4 . . 121.5(3) ?
    C2 C3 Cl1 . . 119.3(3) ?
    C4 C3 Cl1 . . 119.1(3) ?
    C5 C4 C3 . . 119.8(4) ?
    C5 C4 Cl2 . . 119.8(3) ?
    C3 C4 Cl2 . . 120.3(3) ?
    C6 C5 C4 . . 119.3(4) ?
    C6 C5 Cl3 . . 120.4(3) ?
    C4 C5 Cl3 . . 120.2(3) ?
    C5 C6 C1 . . 121.1(3) ?
    C5 C6 Cl4 . . 119.2(3) ?
    C1 C6 Cl4 . . 119.7(3) ?
    O2 C7 O1 . . 125.4(4) ?
    O2 C7 C1 . . 123.1(4) ?
    O1 C7 C1 . . 111.5(3) ?
    O3 C8 O4 . . 127.6(3) ?
    O3 C8 C2 . . 117.2(3) ?
    O4 C8 C2 . . 115.2(3) ?
    O1 C9 H9A . . 109.5 ?
    O1 C9 H9B . . 109.5 ?
    H9A C9 H9B . . 109.5 ?
    O1 C9 H9C . . 109.5 ?
    H9A C9 H9C . . 109.5 ?
    H9B C9 H9C . . 109.5 ?
    N1 C10 C13 . . 107.2(3) ?
    N1 C10 C11 . . 107.5(3) ?
    C13 C10 C11 . . 112.5(3) ?
    N1 C10 C12 . . 107.2(3) ?
    C13 C10 C12 . . 110.9(4) ?
    C11 C10 C12 . . 111.2(3) ?
    C10 C11 H11A . . 109.5 ?
    C10 C11 H11B . . 109.5 ?
    H11A C11 H11B . . 109.5 ?
    C10 C11 H11C . . 109.5 ?
    H11A C11 H11C . . 109.5 ?
    H11B C11 H11C . . 109.5 ?
    C10 C12 H12A . . 109.5 ?
    C10 C12 H12B . . 109.5 ?
    H12A C12 H12B . . 109.5 ?
    C10 C12 H12C . . 109.5 ?
    H12A C12 H12C . . 109.5 ?
    H12B C12 H12C . . 109.5 ?
    C10 C13 H13A . . 109.5 ?
    C10 C13 H13B . . 109.5 ?
    H13A C13 H13B . . 109.5 ?
    C10 C13 H13C . . 109.5 ?
    H13A C13 H13C . . 109.5 ?
    H13B C13 H13C . . 109.5 ?
loop_
    _geom_torsion_atom_site_label_1
    _geom_torsion_atom_site_label_2
    _geom_torsion_atom_site_label_3
    _geom_torsion_atom_site_label_4
    _geom_torsion_site_symmetry_1
    _geom_torsion_site_symmetry_2
    _geom_torsion_site_symmetry_3
    _geom_torsion_site_symmetry_4
    _geom_torsion
    _geom_torsion_publ_flag
    C6 C1 C2 C3 . . . . -2.0(5) ?
    C7 C1 C2 C3 . . . . -176.8(3) ?
    C6 C1 C2 C8 . . . . 175.9(3) ?
    C7 C1 C2 C8 . . . . 1.2(5) ?
    C1 C2 C3 C4 . . . . 3.3(6) ?
    C8 C2 C3 C4 . . . . -174.6(4) ?
    C1 C2 C3 Cl1 . . . . -174.8(3) ?
    C8 C2 C3 Cl1 . . . . 7.3(5) ?
    C2 C3 C4 C5 . . . . -2.0(6) ?
    Cl1 C3 C4 C5 . . . . 176.1(3) ?
    C2 C3 C4 Cl2 . . . . 178.5(3) ?
    Cl1 C3 C4 Cl2 . . . . -3.4(5) ?
    C3 C4 C5 C6 . . . . -0.6(6) ?
    Cl2 C4 C5 C6 . . . . 178.8(3) ?
    C3 C4 C5 Cl3 . . . . -179.8(3) ?
    Cl2 C4 C5 Cl3 . . . . -0.3(5) ?
    C4 C5 C6 C1 . . . . 1.9(6) ?
    Cl3 C5 C6 C1 . . . . -179.0(3) ?
    C4 C5 C6 Cl4 . . . . -179.6(3) ?
    Cl3 C5 C6 Cl4 . . . . -0.5(5) ?
    C2 C1 C6 C5 . . . . -0.5(5) ?
    C7 C1 C6 C5 . . . . 174.2(4) ?
    C2 C1 C6 Cl4 . . . . -179.1(3) ?
    C7 C1 C6 Cl4 . . . . -4.3(5) ?
    C9 O1 C7 O2 . . . . 11.0(6) ?
    C9 O1 C7 C1 . . . . -168.3(4) ?
    C6 C1 C7 O2 . . . . -115.3(4) ?
    C2 C1 C7 O2 . . . . 59.4(5) ?
    C6 C1 C7 O1 . . . . 64.0(5) ?
    C2 C1 C7 O1 . . . . -121.3(4) ?
    C3 C2 C8 O3 . . . . -117.6(4) ?
    C1 C2 C8 O3 . . . . 64.5(5) ?
    C3 C2 C8 O4 . . . . 63.6(5) ?
    C1 C2 C8 O4 . . . . -114.3(4) ?
loop_
    _geom_hbond_atom_site_label_D
    _geom_hbond_atom_site_label_H
    _geom_hbond_atom_site_label_A
    _geom_hbond_site_symmetry_A
    _geom_hbond_distance_DH
    _geom_hbond_distance_HA
    _geom_hbond_distance_DA
    _geom_hbond_angle_DHA
    N1 H1A O4 2_656 0.89 1.97 2.838(4) 165
    N1 H1B O4 1_655 0.89 1.97 2.850(4) 168
    N1 H1C O3 2_646 0.89 1.94 2.818(4) 169
