# Supplementary material for: tert-Butyl­ammonium 2,3,4,5-tetra­chloro-6-methoxy­carbonyl­benzoate
Source: Acta Crystallogr Sect E Struct Rep Online. 2008 Nov 13;64(Pt 12):o2318. doi: 10.1107/S1600536808036398 (PMC2959952; doi:10.1107/S1600536808036398)
Supplement: Supplementary file 2 [file e-64-o2318-Isup2.hkl]

# 
# h,k,l, Fc-squared, Fo-squared, sigma(Fo-squared) and status flag 
# 
data_I
_shelx_title ' 080811e in P2(1)' 
_shelx_refln_list_code          4 
_shelx_F_calc_maximum      115.69 
_exptl_crystal_F_000       400.00 
_reflns_d_resolution_high  0.8406 
 
loop_ 
 _symmetry_equiv_pos_as_xyz 
 'x, y, z' 
 '-x, y+1/2, -z' 
 
_cell_length_a     9.0193 
_cell_length_b     6.5084 
_cell_length_c    14.5965 
_cell_angle_alpha  90.000 
_cell_angle_beta   91.757 
_cell_angle_gamma  90.000 
 
_shelx_F_squared_multiplier     1.000 
 
loop_ 
 _refln_index_h 
 _refln_index_k 
 _refln_index_l 
 _refln_F_squared_calc 
 _refln_F_squared_meas 
 _refln_F_squared_sigma 
 _refln_observed_status 
   0  -6   0       84.28       93.22      9.16 o 
   1  -6   0       52.04       50.58      6.98 o 
   2  -6   0       18.65       14.33      4.69 o 
   3  -6   0       75.45       74.20      8.31 o 
   4  -6   0       66.00       57.07      8.68 o 
   5  -6   0       16.57       11.03      5.29 o 
   1  -5   0       95.31       85.33      8.02 o 
   2  -5   0       78.93       64.53      7.11 o 
   3  -5   0      387.31      396.29     27.18 o 
   4  -5   0      126.18      106.71     10.21 o 
   5  -5   0       61.41       61.07      8.48 o 
   6  -5   0      129.13      128.44     12.55 o 
   7  -5   0       80.26       81.95     10.65 o 
   8  -5   0       21.90       16.61      6.91 o 
   0  -4   0     1969.35     2263.05    136.18 o 
   1  -4   0      753.42      737.16     33.94 o 
   2  -4   0       10.82        6.96      2.68 o 
   3  -4   0       92.47       83.65      8.16 o 
   4  -4   0        7.88        6.25      3.23 o 
   5  -4   0       15.88        8.41      3.87 o 
   6  -4   0       77.47       74.59      9.18 o 
   7  -4   0       24.52       34.58      7.16 o 
   8  -4   0       10.94        2.00      5.18 o 
   9  -4   0        1.80       -2.79      5.70 o 
   1  -3   0      421.02      445.98     19.89 o 
   2  -3   0     2278.45     2424.57    150.22 o 
   3  -3   0      146.13      139.34     10.45 o 
   4  -3   0      731.70      713.15     47.55 o 
   5  -3   0      184.45      155.81     13.06 o 
   6  -3   0       41.10       32.66      5.80 o 
   7  -3   0        6.64       -1.08      3.36 o 
   8  -3   0       49.54       47.41      7.81 o 
   9  -3   0       10.23        2.72      5.65 o 
   0  -2   0      227.37      228.38     14.81 o 
   1  -2   0     1485.59     1510.21     86.86 o 
   2  -2   0       78.15       69.60      5.64 o 
   3  -2   0      543.47      494.34     31.71 o 
   4  -2   0      538.03      558.77     33.84 o 
   5  -2   0      244.26      267.09     19.07 o 
   6  -2   0      336.08      328.85     22.32 o 
   7  -2   0      604.58      528.67     35.34 o 
   8  -2   0      142.20      128.72     11.97 o 
   9  -2   0       81.51       75.85      8.92 o 
  10  -2   0        9.20        9.96      5.72 o 
   1  -1   0      151.94      128.28      8.72 o 
   2  -1   0      541.50      554.52     35.34 o 
   3  -1   0     4734.64     5403.03    298.08 o 
   4  -1   0      285.86      289.08     19.22 o 
   5  -1   0      930.87      950.85     63.06 o 
   6  -1   0      634.68      678.16     40.57 o 
   7  -1   0      118.56      114.14     10.15 o 
   8  -1   0       59.12       56.34      6.70 o 
   9  -1   0       67.10       52.06      8.02 o 
  10  -1   0       36.27       26.00      7.05 o 
   1   0   0     1821.06     1721.49     73.82 o 
   2   0   0        3.66        5.45      0.75 o 
   3   0   0      448.33      413.79     18.56 o 
   4   0   0       36.44       37.85      2.79 o 
   5   0   0       58.79       50.65      5.06 o 
   6   0   0      670.23      645.70     40.53 o 
   7   0   0        2.93        2.83      2.95 o 
   8   0   0      167.00      153.92     12.45 o 
   9   0   0        0.02        7.08      4.22 o 
  10   0   0        0.02       -4.02      4.21 o 
   1   1   0      161.75      133.06     11.53 o 
   2   1   0      549.97      627.61     26.88 o 
   3   1   0     4805.77     4758.64    211.69 o 
   4   1   0      284.32      268.78     30.12 o 
   5   1   0      944.95     1005.11    101.64 o 
   6   1   0      619.44      647.26     45.48 o 
   7   1   0      122.14      131.06      7.70 o 
   8   1   0       59.55       56.90      6.59 o 
   9   1   0       65.97       81.93      8.65 o 
  10   1   0       36.24       43.38      7.39 o 
   1   2   0     1481.33     1364.38     60.26 o 
   2   2   0       76.13       72.49      3.08 o 
   3   2   0      548.55      529.55     23.42 o 
   4   2   0      539.79      530.65     24.41 o 
   5   2   0      236.75      267.59     24.21 o 
   6   2   0      336.04      317.57     15.47 o 
   7   2   0      608.48      593.61     47.40 o 
   8   2   0      140.41      142.68      8.43 o 
   9   2   0       80.75       76.45      6.21 o 
  10   2   0        8.33       18.27      6.24 o 
   2   3   0     2263.62     2644.47    130.53 o 
   3   3   0      142.62      143.27      5.82 o 
   4   3   0      724.79      833.80     36.12 o 
   5   3   0      189.62      193.08      9.74 o 
   6   3   0       42.66       38.35      9.42 o 
   7   3   0        6.03        5.20      2.66 o 
   8   3   0       50.96       57.16      5.16 o 
   9   3   0       10.66        8.54      4.60 o 
   2   4   0       10.60        7.62      2.92 o 
   3   4   0       88.54      101.53      5.90 o 
   4   4   0        7.88        8.19      2.23 o 
   5   4   0       16.05       20.72      5.35 o 
   6   4   0       79.69       85.43      5.96 o 
   7   4   0       24.66       25.93      4.06 o 
   8   4   0       10.63        8.40      3.39 o 
   9   4   0        1.90       -2.67      3.05 o 
   1   5   0       97.29       89.15      7.98 o 
   2   5   0       79.09       81.66      8.14 o 
   3   5   0      398.09      397.97     18.98 o 
   4   5   0      123.32      118.94      7.37 o 
   5   5   0       60.80       62.29      5.04 o 
   6   5   0      125.29      149.81     15.88 o 
   7   5   0       77.57       79.45      7.21 o 
   8   5   0       21.67       26.69      5.32 o 
   1   6   0       51.41       64.69     15.39 o 
   2   6   0       18.86       20.15      3.43 o 
   3   6   0       76.91       77.93      7.36 o 
   4   6   0       65.02       70.38      5.62 o 
   5   6   0       16.53       17.52      3.73 o 
   6   6   0       18.70       19.04      4.08 o 
   1   7   0       42.94       43.98      6.33 o 
   2   7   0       18.81       13.48      4.69 o 
   3   7   0       34.63       41.31      7.09 o 
   4   7   0       22.81       19.93      5.35 o 
   0  -7   1      159.12      160.54     13.97 o 
   1  -7   1       90.27       80.27      9.35 o 
   2  -7   1        8.76        4.51      4.69 o 
  -1  -6   1       15.42        9.89      4.26 o 
   0  -6   1      380.31      408.25     21.26 o 
   1  -6   1      118.37      114.00     10.44 o 
   2  -6   1        4.82        4.61      3.94 o 
   3  -6   1       11.04        2.65      4.00 o 
   4  -6   1        5.82        3.80      4.58 o 
   5  -6   1       40.24       40.88      7.53 o 
   6  -6   1       10.47        0.41      5.36 o 
  -7  -5   1       83.32       82.34     10.77 o 
  -6  -5   1      285.48      312.14     23.92 o 
  -5  -5   1        4.95        1.97      3.88 o 
  -4  -5   1       23.04       13.72      4.66 o 
  -3  -5   1      143.45      149.12     11.74 o 
  -2  -5   1       61.24       60.01      6.60 o 
  -1  -5   1       83.81       81.37      6.40 o 
   0  -5   1       83.53       78.42      5.38 o 
   1  -5   1       92.97       91.26      8.30 o 
   2  -5   1       70.73       74.38      7.53 o 
   3  -5   1       71.79       74.17      7.84 o 
   4  -5   1       77.47       65.08      8.06 o 
   5  -5   1      138.32      145.97     12.52 o 
   6  -5   1       78.07       84.53     10.55 o 
   7  -5   1        0.20       -5.91      4.11 o 
   8  -5   1        4.01        4.56      6.18 o 
  -9  -4   1       17.65       10.19      6.26 o 
  -8  -4   1       36.43       37.69      7.64 o 
  -7  -4   1       13.31        7.52      4.61 o 
  -6  -4   1        0.75       -3.05      3.23 o 
  -5  -4   1      187.99      188.92     14.55 o 
  -4  -4   1      277.39      262.75     18.96 o 
  -3  -4   1       83.68       81.64      7.28 o 
  -2  -4   1      285.22      266.83     19.64 o 
  -1  -4   1      283.02      279.57     13.59 o 
   0  -4   1      200.12      188.87      9.54 o 
   1  -4   1      103.87       95.19      8.01 o 
   2  -4   1      492.86      485.73     30.73 o 
   3  -4   1      209.72      192.10     15.05 o 
   4  -4   1       75.18       76.13      7.64 o 
   5  -4   1       50.70       51.07      6.80 o 
   6  -4   1       59.42       58.33      8.00 o 
   7  -4   1      140.96      147.85     13.71 o 
   8  -4   1        6.62        4.03      5.34 o 
   9  -4   1       39.26       37.88      9.01 o 
  -9  -3   1       51.89       46.79      8.37 o 
  -8  -3   1        8.83       -0.36      3.93 o 
  -7  -3   1       19.42       11.21      4.42 o 
  -6  -3   1      133.38      121.47     10.76 o 
  -5  -3   1      227.03      227.96     15.85 o 
  -4  -3   1      154.72      148.97     11.79 o 
  -3  -3   1       79.77       72.92      6.68 o 
  -2  -3   1      170.06      171.13     11.93 o 
  -1  -3   1      520.26      567.83     25.38 o 
   0  -3   1      326.22      297.83     29.68 o 
   1  -3   1      236.61      231.61     15.91 o 
   2  -3   1     1035.88     1089.79     66.05 o 
   3  -3   1      321.76      287.72     20.01 o 
   4  -3   1      431.30      406.04     25.91 o 
   5  -3   1      509.60      534.87     34.75 o 
   6  -3   1       66.12       55.41      7.51 o 
   7  -3   1      191.49      195.83     15.44 o 
   8  -3   1       36.10       26.14      6.84 o 
   9  -3   1        4.90        0.46      5.46 o 
 -10  -2   1       13.49        9.60      5.49 o 
  -9  -2   1       72.92       77.24      8.86 o 
  -8  -2   1       43.99       28.18      5.89 o 
  -7  -2   1       53.69       57.30      7.08 o 
  -6  -2   1      515.44      478.84     31.16 o 
  -5  -2   1      151.25      138.90     11.20 o 
  -4  -2   1      140.71      160.09     11.34 o 
  -3  -2   1     1032.67     1026.58     62.64 o 
  -2  -2   1     1185.82     1215.81     73.58 o 
  -1  -2   1     3174.39     3168.20    136.05 o 
   0  -2   1      924.83      930.28     78.85 o 
   1  -2   1       33.25       29.79      2.96 o 
   2  -2   1     1925.49     1886.39    116.72 o 
   3  -2   1      163.96      168.23     12.47 o 
   4  -2   1      122.38      121.70      9.53 o 
   5  -2   1      163.74      162.25     12.27 o 
   6  -2   1       46.87       41.16      6.22 o 
   7  -2   1      282.21      273.51     19.89 o 
   8  -2   1        1.68        0.42      4.21 o 
   9  -2   1        5.82        5.12      5.00 o 
  10  -2   1      147.45      149.73     13.94 o 
 -10  -1   1        1.42       -2.10      4.77 o 
  -9  -1   1       28.38       17.16      5.99 o 
  -8  -1   1       20.65       22.53      5.03 o 
  -7  -1   1      171.55      170.66     13.42 o 
  -6  -1   1     1257.29     1214.26     79.89 o 
  -5  -1   1      180.93      153.22     11.33 o 
  -4  -1   1      981.00     1248.02     74.08 o 
  -3  -1   1     1578.49     1830.49    105.87 o 
  -2  -1   1      484.21      474.59     28.78 o 
  -1  -1   1      850.98      849.83     49.68 o 
   0  -1   1     1993.60     1906.65     74.11 o 
   1  -1   1     2212.32     2089.17    119.44 o 
   2  -1   1      762.24      754.72     45.76 o 
   3  -1   1      922.14      921.24     46.60 o 
   4  -1   1      489.73      486.96     24.92 o 
   5  -1   1     1040.10     1090.56     51.79 o 
   6  -1   1     1122.30     1074.31     69.69 o 
   7  -1   1      441.81      443.50     29.37 o 
   8  -1   1       73.78       65.29      7.20 o 
   9  -1   1        0.58       -5.27      3.51 o 
  10  -1   1        6.21       15.37      5.50 o 
 -10   0   1       25.69       26.15      6.61 o 
  -9   0   1      237.97      251.84     18.80 o 
  -8   0   1       64.15       58.46      6.72 o 
  -7   0   1       76.48       73.20      7.27 o 
  -6   0   1       72.69       65.96      6.47 o 
  -5   0   1     2633.17     2858.55    123.08 o 
  -4   0   1      790.63      796.08     35.10 o 
  -2   0   1      375.05      381.53     23.85 o 
  -1   0   1      800.25      794.64     28.33 o 
   1   0   1     2089.02     2115.94     90.06 o 
   2   0   1     2165.25     2130.79    127.41 o 
   3   0   1     9521.41     9644.76    572.02 o 
   4   0   1      734.68      893.03     54.44 o 
   5   0   1       15.28       12.44      2.96 o 
   6   0   1       21.13       15.55      3.60 o 
   7   0   1      261.96      262.79     18.47 o 
   8   0   1        5.05       -2.16      3.22 o 
   9   0   1       70.50       60.63      7.19 o 
  10   0   1        7.13        9.13      5.06 o 
 -10   1   1        1.18        4.40      4.85 o 
  -9   1   1       29.57       35.46      6.34 o 
  -8   1   1       18.89       20.98      3.48 o 
  -7   1   1      171.13      174.49     10.18 o 
  -6   1   1     1234.54     1321.70     79.87 o 
  -5   1   1      182.66      158.59      8.12 o 
  -4   1   1      983.87     1143.01     50.35 o 
  -3   1   1     1551.31     1588.50     98.04 o 
  -2   1   1      480.60      477.85     17.15 o 
  -1   1   1      860.36      806.32     35.39 o 
   0   1   1     2047.14     2376.95    135.59 o 
   1   1   1     2262.14     2091.88     90.22 o 
   2   1   1      770.20      736.42     32.04 o 
   3   1   1      920.05      934.14     52.46 o 
   4   1   1      471.52      447.00     40.32 o 
   5   1   1     1043.67     1007.62     45.55 o 
   6   1   1     1126.54     1265.27     74.74 o 
   7   1   1      438.83      388.54     25.94 o 
   8   1   1       79.13       86.96      8.36 o 
   9   1   1        0.74        2.00      3.53 o 
  10   1   1        6.13       10.61      5.69 o 
 -10   2   1       13.57       10.35      4.07 o 
  -9   2   1       73.50       81.96      6.40 o 
  -8   2   1       43.89       41.47      4.42 o 
  -7   2   1       52.76       49.51      4.81 o 
  -6   2   1      517.39      512.39     38.20 o 
  -5   2   1      148.20      145.52     17.08 o 
  -4   2   1      145.14      152.93      6.16 o 
  -3   2   1     1004.70     1104.41     69.10 o 
  -2   2   1     1197.80     1234.47     43.53 o 
  -1   2   1     3204.46     3469.80    204.27 o 
   1   2   1       27.20       19.33      1.68 o 
   2   2   1     1881.22     1933.65     82.13 o 
   3   2   1      162.78      185.60      9.79 o 
   4   2   1      124.88      126.69      6.68 o 
   5   2   1      170.50      167.06      8.98 o 
   6   2   1       47.10       46.40      3.85 o 
   7   2   1      284.93      280.21     14.13 o 
   8   2   1        1.19       -0.57      2.36 o 
   9   2   1        5.27        3.98      4.14 o 
  10   2   1      148.34      133.78     12.87 o 
  -9   3   1       51.57       55.86      5.95 o 
  -8   3   1        9.65        1.92      2.61 o 
  -7   3   1       20.74       20.41      3.52 o 
  -6   3   1      136.20      125.29      7.57 o 
  -5   3   1      229.37      219.47     13.68 o 
  -4   3   1      159.44      175.74      8.97 o 
  -3   3   1       76.57       94.03     11.62 o 
  -2   3   1      172.73      167.11      6.76 o 
  -1   3   1      512.23      624.31     38.05 o 
   1   3   1      241.20      236.99     11.08 o 
   2   3   1     1049.84     1079.38     47.41 o 
   3   3   1      326.80      311.63     11.54 o 
   4   3   1      443.02      439.50     72.61 o 
   5   3   1      503.93      525.32     24.23 o 
   6   3   1       63.17       60.98      4.64 o 
   7   3   1      191.84      198.17     10.88 o 
   8   3   1       33.28       38.67      4.53 o 
   9   3   1        5.17        4.32      3.39 o 
  -9   4   1       17.08       16.98      4.00 o 
  -8   4   1       36.75       33.06      4.60 o 
  -7   4   1       13.34       10.22      3.20 o 
  -6   4   1        1.18        3.13      2.47 o 
  -5   4   1      181.26      193.26     10.49 o 
  -4   4   1      276.91      284.25     13.99 o 
  -3   4   1       79.89       69.01      4.81 o 
  -2   4   1      290.70      301.49     11.42 o 
  -1   4   1      275.79      292.85     18.85 o 
   1   4   1       97.09       90.46      5.28 o 
   2   4   1      498.35      469.98     21.80 o 
   3   4   1      206.09      212.59     10.47 o 
   4   4   1       74.24       74.29      5.02 o 
   5   4   1       48.49       52.96      7.36 o 
   6   4   1       57.80       60.27      4.98 o 
   7   4   1      139.03      145.08      8.85 o 
   8   4   1        6.41        0.68      3.05 o 
   9   4   1       39.22       49.50      5.87 o 
  -8   5   1       84.52       94.00     11.62 o 
  -7   5   1       85.30       80.04      6.46 o 
  -6   5   1      286.39      361.32     17.92 o 
  -5   5   1        5.27        4.18      3.62 o 
  -4   5   1       21.56       25.13      3.88 o 
  -3   5   1      137.79      138.32      8.37 o 
  -2   5   1       60.11       60.97      4.75 o 
  -1   5   1       84.00       86.62      7.74 o 
   1   5   1       89.76       86.12      5.60 o 
   2   5   1       69.16       71.21      5.01 o 
   3   5   1       73.38       79.22      5.38 o 
   4   5   1       78.55       85.90      5.76 o 
   5   5   1      141.28      141.04      9.13 o 
   6   5   1       77.95       86.09      8.44 o 
   7   5   1        0.24       -0.12      2.93 o 
   8   5   1        4.51        2.79      3.34 o 
  -6   6   1       42.81       47.65      5.92 o 
  -5   6   1        2.61        0.35      2.96 o 
  -4   6   1       61.72       70.33      5.73 o 
  -3   6   1      176.85      187.84     10.74 o 
  -2   6   1        5.77        5.61      3.59 o 
  -1   6   1       16.35       18.67      4.48 o 
   0   6   1      376.53      447.92     30.42 o 
   1   6   1      119.88      126.95     24.62 o 
   2   6   1        5.97       -0.46      2.39 o 
   3   6   1       12.49        7.80      2.97 o 
   4   6   1        5.74       -0.15      2.66 o 
   5   6   1       40.10       37.59      4.82 o 
   6   6   1       10.10        8.13      3.35 o 
  -4   7   1        7.74        3.86      3.55 o 
  -3   7   1        3.80        1.24      3.04 o 
  -2   7   1        9.93        5.47      3.25 o 
  -1   7   1       21.38       31.88     21.56 o 
   1   7   1       91.77      144.66     14.83 o 
   0  -7   2       75.18       76.94      9.20 o 
   1  -7   2       17.34       17.41      5.75 o 
   2  -7   2        5.87       -0.82      4.54 o 
   3  -7   2       29.04       23.24      6.32 o 
   4  -7   2       39.21       37.22      7.95 o 
  -1  -6   2       52.61       44.42      7.11 o 
   0  -6   2      317.55      312.06     22.48 o 
   1  -6   2       70.39       67.56      8.51 o 
   2  -6   2       50.52       41.48      6.97 o 
   3  -6   2       28.73       29.22      6.43 o 
   5  -6   2        5.94        4.36      4.68 o 
   6  -6   2       25.50        8.35      6.17 o 
  -5  -5   2      115.24      115.94     10.83 o 
  -4  -5   2       43.53       48.51      6.81 o 
  -3  -5   2      210.48      211.56     15.24 o 
  -2  -5   2        3.42       -1.85      2.54 o 
  -1  -5   2      286.17      300.15     14.28 o 
   0  -5   2       86.10       74.24      5.25 o 
   1  -5   2       86.13       81.17      7.96 o 
   2  -5   2       55.13       52.89      6.78 o 
   3  -5   2      185.24      201.60     15.43 o 
   4  -5   2      134.47      126.62     12.11 o 
   5  -5   2       14.18       11.87      4.87 o 
   6  -5   2        8.73        6.29      5.28 o 
   7  -5   2       22.45       25.63      6.68 o 
   8  -5   2       19.04       12.01      6.91 o 
  -9  -4   2       52.74       61.82      9.44 o 
  -8  -4   2       36.75       42.28      7.83 o 
  -7  -4   2       80.32       85.63      9.24 o 
  -6  -4   2      335.09      350.59     24.31 o 
  -5  -4   2       30.35       26.09      5.74 o 
  -4  -4   2       63.53       55.70      6.60 o 
  -3  -4   2      293.89      278.37     19.61 o 
  -2  -4   2      770.13      835.67     53.21 o 
  -1  -4   2      272.76      283.35     36.43 o 
   0  -4   2       79.80       78.71      4.83 o 
   1  -4   2       66.35       73.62      7.26 o 
   2  -4   2       91.57       80.29      7.97 o 
   3  -4   2       59.75       54.06      6.46 o 
   4  -4   2      187.66      165.53     13.05 o 
   5  -4   2      282.49      255.63     19.33 o 
   6  -4   2       96.48       78.22      9.83 o 
   7  -4   2       46.21       49.78      8.30 o 
   8  -4   2       50.84       59.75      9.86 o 
   9  -4   2       39.83       45.17      9.15 o 
  -9  -3   2       62.08       74.74     10.41 o 
  -8  -3   2       35.09       27.58      6.76 o 
  -7  -3   2       91.85       95.89      9.36 o 
  -6  -3   2      463.75      406.61     28.29 o 
  -5  -3   2      122.15      136.18     10.22 o 
  -4  -3   2      451.56      449.00     28.19 o 
  -3  -3   2       84.13       85.83      6.67 o 
  -2  -3   2      149.63      152.93     11.02 o 
  -1  -3   2      418.80      433.50     26.47 o 
   0  -3   2     1009.96     1010.92     43.38 o 
   1  -3   2      817.84      849.78     52.69 o 
   2  -3   2     1057.32     1082.87     70.85 o 
   3  -3   2      119.00      127.56      9.93 o 
   4  -3   2      900.26      828.51     52.38 o 
   5  -3   2      135.89      137.39     11.33 o 
   6  -3   2       15.77        5.21      4.13 o 
   7  -3   2       67.93       70.45      8.09 o 
   8  -3   2       64.03       56.20      9.11 o 
   9  -3   2        0.56       -6.47      4.47 o 
 -10  -2   2       23.09       11.59      6.23 o 
  -9  -2   2        0.27        1.74      4.17 o 
  -8  -2   2       69.95       59.89      7.30 o 
  -7  -2   2       33.20       21.73      5.01 o 
  -6  -2   2      406.85      397.26     25.82 o 
  -5  -2   2       35.18       32.70      4.49 o 
  -4  -2   2      108.74      110.89      8.57 o 
  -3  -2   2     3372.61     3960.67    224.14 o 
  -2  -2   2      197.96      197.64     11.96 o 
  -1  -2   2      262.91      272.27     18.09 o 
   0  -2   2     1861.73     1900.81     81.53 o 
   1  -2   2     8077.54     8490.15    485.29 o 
   2  -2   2      895.49      853.20     51.57 o 
   3  -2   2      379.27      448.38     30.19 o 
   4  -2   2       25.13       22.58      3.75 o 
   5  -2   2      650.28      634.28     41.74 o 
   6  -2   2        1.16       -1.20      3.11 o 
   7  -2   2      199.56      158.52     13.56 o 
   8  -2   2       10.26       12.04      4.70 o 
   9  -2   2       14.50        6.93      4.81 o 
  10  -2   2       13.99       12.73      6.36 o 
 -10  -1   2       19.49       17.60      5.95 o 
  -9  -1   2       59.59       66.16      8.74 o 
  -8  -1   2       76.25       64.78      7.16 o 
  -7  -1   2       34.75       37.01      5.51 o 
  -6  -1   2      258.41      236.61     16.53 o 
  -5  -1   2      237.13      246.58     15.89 o 
  -4  -1   2     1286.66     1376.63     86.06 o 
  -3  -1   2      799.65      754.43     49.49 o 
  -2  -1   2      723.32      713.55     32.28 o 
  -1  -1   2     1119.43     1087.89     37.58 o 
   0  -1   2     2251.63     2202.57    131.39 o 
   1  -1   2    13383.81    11601.92    492.86 o 
   2  -1   2      848.41      831.85     35.69 o 
   3  -1   2      504.84      545.89     24.33 o 
   4  -1   2      201.45      188.18      9.09 o 
   5  -1   2       13.26       13.14      1.95 o 
   6  -1   2       21.10       16.05      3.89 o 
   7  -1   2      453.34      494.26     32.51 o 
   8  -1   2       65.78       60.46      7.90 o 
   9  -1   2       31.41       21.52      5.94 o 
  10  -1   2       68.21       78.81      9.25 o 
 -10   0   2        1.12       -0.14      4.54 o 
  -9   0   2      173.00      195.71     15.53 o 
  -8   0   2      143.53      125.62     10.56 o 
  -7   0   2       79.98       68.20      7.00 o 
  -6   0   2      582.97      599.66     56.71 o 
  -5   0   2      100.64       86.79      5.12 o 
  -4   0   2      267.19      283.96     13.18 o 
  -3   0   2     2225.98     2155.75     89.57 o 
  -2   0   2     7315.72     7373.85    313.50 o 
  -1   0   2       59.70       58.45      3.19 o 
   0   0   2       29.94       19.34      1.16 o 
   1   0   2       13.09       22.91      1.41 o 
   2   0   2      103.24      103.78     11.96 o 
   3   0   2     1642.32     1867.03     80.03 o 
   4   0   2     4143.82     4850.94    238.88 o 
   5   0   2      471.10      495.05     25.92 o 
   6   0   2       78.82       79.00      4.88 o 
   7   0   2       25.04       33.92      5.70 o 
   8   0   2      111.24       96.58      9.32 o 
   9   0   2        2.43        3.77      4.16 o 
  10   0   2       11.26        0.41      5.17 o 
 -10   1   2       19.49       19.32      6.26 o 
  -9   1   2       63.01       66.60      8.57 o 
  -8   1   2       73.62       64.60      5.24 o 
  -7   1   2       37.47       34.02      4.23 o 
  -6   1   2      265.65      230.77     11.62 o 
  -5   1   2      239.44      209.55     10.60 o 
  -4   1   2     1286.89     1470.37     51.60 o 
  -3   1   2      774.26      873.25     30.39 o 
  -2   1   2      720.15      780.63     39.13 o 
  -1   1   2     1063.79     1050.22     66.81 o 
   0   1   2     2264.60     2067.72    126.67 o 
   2   1   2      827.92      824.00     36.06 o 
   3   1   2      481.46      519.98     49.74 o 
   4   1   2      187.06      198.46      9.41 o 
   5   1   2       12.09       17.93      2.45 o 
   6   1   2       22.86       43.46      5.63 o 
   7   1   2      463.61      461.77     30.25 o 
   8   1   2       64.83       55.34      6.50 o 
   9   1   2       30.78       31.19      5.87 o 
  10   1   2       66.04       77.54      9.10 o 
 -10   2   2       23.21       19.97      4.55 o 
  -9   2   2        0.49       -0.49      2.73 o 
  -8   2   2       70.70       65.83      5.16 o 
  -7   2   2       30.05       24.66      3.65 o 
  -6   2   2      412.51      387.37     18.66 o 
  -5   2   2       33.52       33.76      3.29 o 
  -4   2   2      110.77      124.64     11.09 o 
  -3   2   2     3384.88     3560.80    155.88 o 
  -2   2   2      188.83      171.88      6.91 o 
  -1   2   2      272.08      249.07     17.29 o 
   0   2   2     1877.23     1860.49    118.16 o 
   1   2   2     8102.06     8334.79    466.54 o 
   2   2   2      919.46      861.71     37.74 o 
   3   2   2      380.63      466.33     39.31 o 
   4   2   2       27.37       27.57      2.47 o 
   5   2   2      639.08      661.25     29.25 o 
   6   2   2        1.26        2.19      1.88 o 
   7   2   2      204.95      181.88     10.75 o 
   8   2   2       11.15       20.25      3.57 o 
   9   2   2       13.71       15.48      4.99 o 
  10   2   2       14.31       16.15      5.82 o 
  -9   3   2       60.69       63.97      6.30 o 
  -8   3   2       34.24       32.76      4.37 o 
  -7   3   2       88.08       85.93      6.18 o 
  -6   3   2      472.63      466.16     27.15 o 
  -5   3   2      116.25      127.27     19.57 o 
  -4   3   2      446.81      438.92     20.68 o 
  -3   3   2       83.02       80.82      4.55 o 
  -2   3   2      153.27      158.79     10.29 o 
  -1   3   2      433.48      464.60     29.51 o 
   0   3   2      996.38     1003.68     62.97 o 
   1   3   2      804.82      823.80     35.96 o 
   2   3   2     1059.74     1173.47     63.72 o 
   3   3   2      122.05      135.15     11.90 o 
   4   3   2      908.73      877.09     38.71 o 
   5   3   2      134.58      136.51      7.56 o 
   6   3   2       16.29       16.95      3.08 o 
   7   3   2       67.92       68.40      5.36 o 
   8   3   2       64.27       67.97      5.58 o 
   9   3   2        0.58       -1.00      3.01 o 
  -9   4   2       53.54       62.32      6.44 o 
  -8   4   2       37.80       36.92      5.57 o 
  -7   4   2       81.52       93.67     10.29 o 
  -6   4   2      334.11      367.27     28.05 o 
  -5   4   2       29.91       41.59      6.34 o 
  -4   4   2       63.52       57.34      4.57 o 
  -3   4   2      310.08      312.17     15.01 o 
  -2   4   2      783.67      848.55     45.75 o 
  -1   4   2      269.78      292.55     18.48 o 
   0   4   2       80.44       69.06      6.55 o 
   1   4   2       74.10       78.24      5.32 o 
   2   4   2       84.67       98.00      5.49 o 
   3   4   2       62.42       53.80      3.88 o 
   4   4   2      185.75      173.61     13.88 o 
   5   4   2      284.53      285.99     16.25 o 
   6   4   2      100.24       86.98      5.90 o 
   7   4   2       46.65       47.47      5.02 o 
   8   4   2       49.30       67.43      6.30 o 
   9   4   2       40.27       58.99      6.23 o 
  -8   5   2        0.76        0.28      3.42 o 
  -7   5   2       29.02       32.81      4.92 o 
  -6   5   2        2.89        3.31      3.21 o 
  -5   5   2      119.02      120.59      7.88 o 
  -4   5   2       45.35       44.73      4.72 o 
  -3   5   2      204.96      191.08     10.67 o 
  -2   5   2        3.62        3.35      2.41 o 
  -1   5   2      279.20      270.72     19.82 o 
   0   5   2       86.48       84.71      7.92 o 
   1   5   2       88.65       83.15      5.27 o 
   2   5   2       55.69       48.70      4.08 o 
   3   5   2      184.19      184.26     11.16 o 
   4   5   2      133.78      148.25      8.19 o 
   5   5   2       13.56       25.41      3.57 o 
   6   5   2        7.85       10.17      3.76 o 
   7   5   2       22.98       28.45      4.35 o 
   8   5   2       18.62       25.05      4.46 o 
  -6   6   2       17.94       22.80      4.37 o 
  -5   6   2       10.21        5.94      3.65 o 
  -4   6   2       45.07       55.11      5.79 o 
  -3   6   2        4.77        0.87      2.49 o 
  -2   6   2       50.26       58.54      6.62 o 
   0   6   2      320.71      370.91     26.10 o 
   1   6   2       71.99       80.74      8.96 o 
   2   6   2       49.14       56.17      6.78 o 
   3   6   2       28.65       32.11      5.33 o 
   4   6   2       11.96       10.97      4.43 o 
   5   6   2        6.21        8.52      4.10 o 
   6   6   2       26.38       29.00      4.39 o 
  -4   7   2       30.15       33.84      6.67 o 
  -3   7   2       34.33       35.26      6.15 o 
  -2   7   2        7.49        7.28      3.46 o 
  -1   7   2       39.94       48.13     26.11 o 
   1   7   2       15.98        7.80      6.76 o 
   2   7   2        5.60        2.29      6.85 o 
   3   7   2       29.02       55.84     13.58 o 
   4   7   2       39.37       69.96     17.75 o 
   0  -7   3       19.95       12.95      5.13 o 
   1  -7   3        8.13        6.72      5.29 o 
   2  -7   3        9.66        7.22      5.27 o 
   3  -7   3        5.76       -1.97      4.79 o 
   4  -7   3        5.83        3.94      5.68 o 
  -1  -6   3        8.87        6.13      4.54 o 
   0  -6   3        1.87        0.68      3.97 o 
   1  -6   3       63.47       55.01      7.83 o 
   2  -6   3       21.76       15.45      4.78 o 
   3  -6   3       41.94       28.68      6.51 o 
   4  -6   3       45.03       41.66      8.11 o 
   5  -6   3        1.22       -3.05      4.83 o 
   6  -6   3       14.20       15.05      6.82 o 
  -1  -5   3      146.80      150.89     12.50 o 
   0  -5   3       30.91       27.42      5.54 o 
   1  -5   3      512.38      487.60     31.33 o 
   2  -5   3       25.46       21.49      4.79 o 
   3  -5   3       83.78       75.88      8.34 o 
   4  -5   3      108.21      104.52     10.23 o 
   5  -5   3       49.40       38.12      7.37 o 
   6  -5   3       80.41       75.47     10.55 o 
   7  -5   3        3.57       -0.94      4.69 o 
  -7  -4   3        8.95        2.33      4.21 o 
  -6  -4   3      303.96      329.72     23.48 o 
  -5  -4   3       98.13       77.49      8.56 o 
  -4  -4   3      204.49      186.17     14.14 o 
  -3  -4   3      194.46      176.61     13.76 o 
  -2  -4   3      182.47      167.59     12.17 o 
  -1  -4   3      157.98      163.97      8.26 o 
   0  -4   3      217.64      221.99     10.71 o 
   1  -4   3      579.92      643.35     38.95 o 
   2  -4   3       22.99       25.26      4.54 o 
   3  -4   3       13.75        6.92      3.58 o 
   4  -4   3       94.86       82.67      8.53 o 
   5  -4   3       28.15       23.80      5.31 o 
   6  -4   3       18.40        9.66      4.66 o 
   7  -4   3      103.04      106.75     11.07 o 
   8  -4   3       86.61       67.40     10.38 o 
  -9  -3   3      165.82      168.43     14.95 o 
  -8  -3   3       30.55       21.36      6.02 o 
  -7  -3   3       48.20       50.79      6.97 o 
  -6  -3   3      840.26      834.64     54.28 o 
  -5  -3   3      381.17      407.69     25.32 o 
  -4  -3   3      197.34      209.13     13.92 o 
  -3  -3   3      280.84      280.48     18.63 o 
  -2  -3   3       61.24       67.23      5.29 o 
  -1  -3   3     1373.67     1435.96     61.94 o 
   0  -3   3      661.92      658.50     29.10 o 
   1  -3   3      113.89      120.53      8.99 o 
   2  -3   3      314.20      301.87     19.75 o 
   3  -3   3      377.81      403.13     25.03 o 
   4  -3   3      140.86      134.98     10.98 o 
   5  -3   3      473.26      447.40     30.46 o 
   6  -3   3      307.42      253.60     19.59 o 
   7  -3   3      117.02      115.35     11.13 o 
   8  -3   3        8.44        8.34      5.27 o 
   9  -3   3       58.82       54.07      9.27 o 
 -10  -2   3       44.05       49.61      8.36 o 
  -9  -2   3        0.99       -1.55      4.37 o 
  -8  -2   3       12.52        2.90      4.00 o 
  -7  -2   3      117.92       90.45      9.61 o 
  -6  -2   3      195.68      156.71     12.53 o 
  -5  -2   3      710.36      723.86     46.11 o 
  -4  -2   3     1810.50     1988.78    115.00 o 
  -3  -2   3      266.52      244.49     17.42 o 
  -2  -2   3      606.98      614.77     25.65 o 
  -1  -2   3     1363.03     1383.08     47.53 o 
   0  -2   3     1959.04     1763.42    108.44 o 
   1  -2   3      334.15      301.57     20.01 o 
   2  -2   3      637.72      721.07     31.17 o 
   3  -2   3      324.10      336.77     21.45 o 
   4  -2   3      617.00      583.03     37.11 o 
   5  -2   3      146.22      148.84     11.54 o 
   6  -2   3       47.71       58.91      7.36 o 
   7  -2   3       84.59       87.14      9.09 o 
   8  -2   3       36.23       42.07      7.45 o 
   9  -2   3       19.95       14.13      6.07 o 
  10  -2   3        4.87       -1.41      5.33 o 
 -10  -1   3       87.57       89.83      9.69 o 
  -9  -1   3       86.63       84.59      9.06 o 
  -8  -1   3      254.60      270.66     19.08 o 
  -7  -1   3       81.75       79.69      7.75 o 
  -6  -1   3      390.82      384.35     24.68 o 
  -5  -1   3        9.76        7.98      2.69 o 
  -4  -1   3      326.40      331.26     21.58 o 
  -3  -1   3      531.23      492.00     22.30 o 
  -2  -1   3     3267.46     3325.38    161.42 o 
  -1  -1   3     1028.88      922.60     32.17 o 
   0  -1   3     4947.76     4399.81    187.40 o 
   2  -1   3      123.94      101.15      5.32 o 
   3  -1   3     1128.86     1299.46     56.48 o 
   4  -1   3     2265.24     2494.75    122.95 o 
   5  -1   3      590.43      615.36     27.35 o 
   6  -1   3      184.42      150.94     12.01 o 
   7  -1   3       62.42       49.94      6.90 o 
   8  -1   3        5.92       13.04      4.75 o 
   9  -1   3       51.61       41.35      7.08 o 
  10  -1   3       77.37       84.18     10.77 o 
 -10   0   3       25.86       25.44      6.46 o 
  -9   0   3       10.70        7.82      4.79 o 
  -8   0   3       37.74       33.47      5.72 o 
  -7   0   3      200.69      204.87     12.70 o 
  -6   0   3        1.84        0.90      1.78 o 
  -5   0   3      359.05      333.33     14.32 o 
  -4   0   3     2774.79     3446.52    148.17 o 
  -3   0   3      337.63      352.21     12.99 o 
  -2   0   3       36.60       35.29      1.80 o 
  -1   0   3     1281.74     1254.95     44.29 o 
   0   0   3      510.34      506.95     34.71 o 
   1   0   3      105.86       92.11      7.91 o 
   2   0   3      120.77      130.63      6.25 o 
   3   0   3      226.12      224.83     10.41 o 
   4   0   3      506.88      463.35     28.23 o 
   5   0   3        5.47        4.58      3.28 o 
   6   0   3       18.76       12.42      3.68 o 
   7   0   3     2069.59     2121.49    128.61 o 
   8   0   3      432.88      390.81     26.58 o 
   9   0   3        3.46        1.75      4.21 o 
  10   0   3       10.88        8.16      5.08 o 
 -10   1   3       85.61       83.51      9.68 o 
  -9   1   3       85.30       77.12      6.32 o 
  -8   1   3      252.19      255.28     13.40 o 
  -7   1   3       84.35       84.03      9.01 o 
  -6   1   3      392.33      366.45     17.56 o 
  -5   1   3        7.45       11.48      1.50 o 
  -4   1   3      330.44      341.10     16.21 o 
  -3   1   3      526.95      515.51     24.57 o 
  -2   1   3     3232.51     3221.58    114.49 o 
  -1   1   3     1049.60      955.93     59.83 o 
   0   1   3     4989.98     3998.02    244.40 o 
   1   1   3     4368.97     4362.15    210.65 o 
   2   1   3      134.34      131.73     10.47 o 
   3   1   3     1140.91     1276.55     45.12 o 
   4   1   3     2286.61     2421.61    103.85 o 
   5   1   3      591.45      620.76     27.75 o 
   6   1   3      179.85      190.74     13.13 o 
   7   1   3       65.06       69.34     15.60 o 
   8   1   3        6.13        8.80      4.22 o 
   9   1   3       47.44       51.61      7.46 o 
  10   1   3       77.54       91.60      9.81 o 
 -10   2   3       44.82       59.25      6.57 o 
  -9   2   3        1.14        2.01      2.75 o 
  -8   2   3       12.75        5.65      2.51 o 
  -7   2   3      124.26      126.79      8.18 o 
  -6   2   3      192.86      177.82      9.45 o 
  -5   2   3      709.11      749.97     33.34 o 
  -4   2   3     1801.33     1851.61     66.52 o 
  -3   2   3      267.43      274.28     13.07 o 
  -2   2   3      582.88      565.76     28.56 o 
  -1   2   3     1357.72     1310.34     85.17 o 
   0   2   3     1971.78     1897.09     65.67 o 
   1   2   3      319.48      287.60     10.81 o 
   2   2   3      636.73      695.76     44.94 o 
   3   2   3      322.74      364.25     13.37 o 
   4   2   3      603.08      580.17     25.97 o 
   5   2   3      146.24      150.07     12.56 o 
   6   2   3       47.95       47.02      4.01 o 
   7   2   3       81.23       90.34      4.95 o 
   8   2   3       35.95       38.99      5.14 o 
   9   2   3       19.69       12.64      4.85 o 
  10   2   3        4.89        9.90      5.23 o 
  -9   3   3      164.18      168.50     10.40 o 
  -8   3   3       31.00       32.57      4.31 o 
  -7   3   3       46.93       41.92      4.72 o 
  -6   3   3      840.45      899.56     40.14 o 
  -5   3   3      374.68      400.72     47.92 o 
  -4   3   3      191.99      194.91     10.77 o 
  -3   3   3      286.08      295.50     11.35 o 
  -2   3   3       55.90       63.86      3.35 o 
  -1   3   3     1373.43     1565.03     94.65 o 
   0   3   3      677.66      696.89     42.96 o 
   1   3   3      106.77      107.51      4.68 o 
   2   3   3      315.78      329.26     24.22 o 
   3   3   3      369.08      384.89     37.59 o 
   4   3   3      137.35      136.58      7.24 o 
   5   3   3      479.24      484.25     22.27 o 
   6   3   3      311.26      288.94     14.41 o 
   7   3   3      118.37      121.21      7.51 o 
   8   3   3        8.29       12.34      2.92 o 
   9   3   3       59.16       78.91      7.14 o 
  -9   4   3        5.54        1.92      3.33 o 
  -8   4   3       46.61       49.97      7.81 o 
  -7   4   3       10.42        7.77      3.19 o 
  -6   4   3      301.79      345.06     17.29 o 
  -5   4   3      101.07      105.68      6.89 o 
  -4   4   3      207.20      197.37     10.51 o 
  -3   4   3      200.03      198.32     11.27 o 
  -2   4   3      176.48      176.04      7.47 o 
  -1   4   3      154.80      147.92     11.48 o 
   0   4   3      219.04      214.23     15.63 o 
   1   4   3      583.10      612.33     23.89 o 
   2   4   3       21.77       24.56      2.22 o 
   3   4   3       13.66       12.98      2.19 o 
   4   4   3       88.00       80.60      5.17 o 
   5   4   3       26.97       25.31      3.12 o 
   6   4   3       17.35       18.59      3.17 o 
   7   4   3      100.48      106.37      7.14 o 
   8   4   3       86.61       86.27      5.66 o 
  -8   5   3        5.15       11.71      4.06 o 
  -7   5   3       76.86       83.29      7.77 o 
  -6   5   3       33.02       35.71      4.70 o 
  -5   5   3       40.39       48.70      5.15 o 
  -4   5   3       12.20       12.01      3.14 o 
  -3   5   3      138.97      119.99      7.58 o 
  -2   5   3       91.44       85.51      6.61 o 
  -1   5   3      150.15      132.60     10.58 o 
   0   5   3       27.51       28.45      7.03 o 
   1   5   3      502.04      497.15     55.91 o 
   2   5   3       25.82       25.65      2.65 o 
   3   5   3       80.82       80.46      5.85 o 
   4   5   3      113.20      108.44      6.69 o 
   5   5   3       49.29       56.09      4.95 o 
   6   5   3       79.58       86.45      6.13 o 
   7   5   3        3.30       -0.26      2.32 o 
  -6   6   3        5.67        4.54      3.50 o 
  -5   6   3       83.04       79.64      6.99 o 
  -4   6   3       55.63       50.02      5.73 o 
  -3   6   3        4.98       -1.45      2.58 o 
  -2   6   3       75.59       74.20      9.42 o 
  -1   6   3        9.46        1.58      3.45 o 
   0   6   3        2.01        2.06      3.35 o 
   1   6   3       65.69       64.36      8.44 o 
   2   6   3       21.35       16.47      5.92 o 
   3   6   3       41.50       46.93      8.87 o 
   4   6   3       45.35       53.28     10.47 o 
   5   6   3        1.00       -6.14      6.00 o 
   6   6   3       13.77       23.95      9.20 o 
  -4   7   3       11.98       17.30     10.02 o 
  -3   7   3        6.22        7.43      3.60 o 
  -2   7   3       14.69       13.72      4.09 o 
  -1   7   3        4.54       -2.42      3.62 o 
   1   7   3        7.63        6.17      5.42 o 
   2   7   3        9.94       10.97      6.56 o 
   3   7   3        5.63       15.83      8.92 o 
   4   7   3        5.20       21.48     10.35 o 
  -1  -7   4        1.09       -1.26      4.44 o 
   0  -7   4        8.09       10.07      4.99 o 
   1  -7   4       49.32       48.16      8.42 o 
   2  -7   4        3.24        5.20      5.27 o 
   3  -7   4        7.46        4.22      5.33 o 
  -1  -6   4        3.45        1.93      3.81 o 
   0  -6   4       22.98       19.46      5.80 o 
   1  -6   4       55.08       49.81      7.51 o 
   2  -6   4        1.78        3.87      3.78 o 
   3  -6   4       55.55       34.28      7.38 o 
   4  -6   4      120.37      105.21     11.22 o 
   5  -6   4       60.79       62.29      9.52 o 
   6  -6   4       47.21       39.26      8.33 o 
  -1  -5   4      179.42      191.94     15.18 o 
   0  -5   4      526.29      500.18     33.37 o 
   1  -5   4     1056.70     1109.84     69.44 o 
   2  -5   4       78.49       74.40      8.09 o 
   3  -5   4       23.07       20.46      5.07 o 
   4  -5   4       62.86       69.78      9.02 o 
   5  -5   4       59.87       61.18      9.05 o 
   6  -5   4       38.23       38.26      8.12 o 
   7  -5   4        5.40        5.19      5.74 o 
  -3  -4   4      436.24      473.91     29.75 o 
  -2  -4   4      315.34      264.87     18.75 o 
  -1  -4   4      261.16      260.93     20.51 o 
   0  -4   4      377.58      356.64     24.51 o 
   1  -4   4       74.27       81.33      7.67 o 
   2  -4   4      114.90       96.72      9.18 o 
   3  -4   4      283.94      239.32     18.26 o 
   4  -4   4       94.51       85.98      9.06 o 
   5  -4   4      121.85      107.83     10.82 o 
   6  -4   4       21.57       12.45      5.49 o 
   7  -4   4       23.22       16.48      6.43 o 
   8  -4   4       14.79        1.88      6.19 o 
  -9  -3   4       20.66       21.66      6.42 o 
  -8  -3   4        8.41        8.67      4.93 o 
  -7  -3   4        2.05       -1.81      3.21 o 
  -6  -3   4      723.97      753.42     47.97 o 
  -5  -3   4      176.83      187.85     13.55 o 
  -4  -3   4      175.75      201.49     13.20 o 
  -3  -3   4      286.92      307.11     19.78 o 
  -2  -3   4      169.07      176.30     11.07 o 
  -1  -3   4      205.69      220.45     10.00 o 
   1  -3   4      274.04      306.69     19.14 o 
   2  -3   4     1364.65     1476.64     87.60 o 
   3  -3   4       53.20       52.76      5.77 o 
   4  -3   4       46.78       34.62      5.33 o 
   5  -3   4        7.25        4.39      3.54 o 
   6  -3   4       81.91       95.17      9.26 o 
   7  -3   4       18.68        4.47      4.84 o 
   8  -3   4       62.34       65.29      9.60 o 
   9  -3   4       67.15       65.63     10.14 o 
 -10  -2   4       18.98       24.65      6.71 o 
  -9  -2   4       28.46       30.64      6.37 o 
  -8  -2   4      216.10      205.90     16.09 o 
  -7  -2   4       53.47       48.28      6.74 o 
  -6  -2   4       16.30       12.12      3.46 o 
  -5  -2   4      183.38      154.03     12.07 o 
  -4  -2   4      261.39      283.56     18.27 o 
  -3  -2   4      328.54      314.06     31.10 o 
  -2  -2   4     1814.82     1951.15    214.36 o 
  -1  -2   4     3073.69     3103.51    106.69 o 
   0  -2   4      275.14      279.32     13.04 o 
   1  -2   4      152.74      155.47      7.91 o 
   2  -2   4      118.01      120.69      6.25 o 
   3  -2   4      374.79      364.69     24.43 o 
   4  -2   4      622.77      607.20     27.74 o 
   5  -2   4      499.92      551.87     33.67 o 
   6  -2   4      568.83      648.17     42.01 o 
   7  -2   4       32.45       41.20      6.80 o 
   8  -2   4        2.55        1.14      4.18 o 
   9  -2   4       50.17       61.47      9.33 o 
 -10  -1   4      161.05      147.91     13.42 o 
  -9  -1   4       31.13       29.26      6.23 o 
  -8  -1   4       33.07       41.66      6.10 o 
  -7  -1   4      754.71      823.65     50.21 o 
  -5  -1   4      353.17      340.66     17.57 o 
  -4  -1   4      103.28      124.65      6.48 o 
  -3  -1   4      438.46      486.82     21.00 o 
  -2  -1   4     2996.63     3127.56    110.98 o 
  -1  -1   4      399.06      353.92     12.86 o 
   0  -1   4       58.79       68.79      3.78 o 
   1  -1   4    12808.41    10698.34    454.78 o 
   2  -1   4      326.51      331.67     21.13 o 
   3  -1   4      271.84      253.65     11.78 o 
   4  -1   4       99.60       99.80      5.54 o 
   5  -1   4      236.80      265.70     12.61 o 
   6  -1   4      101.82       85.04      8.27 o 
   7  -1   4       11.50       -3.30      4.22 o 
   8  -1   4       92.76       91.55      9.56 o 
   9  -1   4       29.96       25.69      6.15 o 
  10  -1   4        4.24        1.87      4.73 o 
 -10   0   4        5.43        0.68      4.16 o 
  -9   0   4       45.58       46.79      7.41 o 
  -8   0   4        8.23        9.66      3.99 o 
  -7   0   4      303.56      284.37     14.22 o 
  -6   0   4        6.69        4.08      1.55 o 
  -5   0   4     1398.19     1251.09     44.82 o 
  -4   0   4      413.11      413.83     15.35 o 
  -3   0   4      587.46      572.77     20.78 o 
  -2   0   4     7038.65     7105.34    248.16 o 
  -1   0   4       56.26       62.86      4.43 o 
   0   0   4      541.69      540.72     49.01 o 
   1   0   4       50.33       42.80      5.06 o 
   2   0   4      777.27      783.41     34.05 o 
   3   0   4     1279.79     1499.76     99.73 o 
   4   0   4     1310.11     1544.14     66.66 o 
   5   0   4       31.14       24.43      2.60 o 
   6   0   4      238.43      227.11     12.52 o 
   7   0   4      422.51      424.81     28.36 o 
   8   0   4       66.28       76.22      8.20 o 
   9   0   4        3.41       -1.01      4.01 o 
  10   0   4       52.81       50.02      8.18 o 
 -10   1   4      160.51      156.65     13.79 o 
  -9   1   4       30.78       25.23      4.41 o 
  -8   1   4       33.95       29.35      4.35 o 
  -7   1   4      747.45      728.57     40.64 o 
  -6   1   4        1.69       -1.55      1.62 o 
  -5   1   4      347.65      339.27     14.32 o 
  -4   1   4      106.69      112.59      5.04 o 
  -3   1   4      441.01      463.43     24.56 o 
  -2   1   4     3052.93     3228.89    179.13 o 
  -1   1   4      410.71      366.21     22.94 o 
   0   1   4       60.49       54.58      4.60 o 
   1   1   4    12667.67    11484.74    528.75 o 
   2   1   4      312.97      325.63     14.64 o 
   3   1   4      271.32      312.45     22.25 o 
   4   1   4       99.80       94.86      7.24 o 
   5   1   4      229.34      253.22     23.10 o 
   6   1   4      104.64      100.57      6.08 o 
   7   1   4       11.69       12.02      2.69 o 
   8   1   4       96.87       83.99      8.43 o 
   9   1   4       32.10       35.32      6.72 o 
  10   1   4        4.73        1.12      5.13 o 
 -10   2   4       19.64       22.94      6.63 o 
  -9   2   4       26.68       34.06      4.55 o 
  -8   2   4      215.16      209.58     11.49 o 
  -7   2   4       55.38       54.47      4.58 o 
  -6   2   4       16.08       14.12      6.50 o 
  -5   2   4      179.01      176.68      7.21 o 
  -4   2   4      275.77      275.41     10.75 o 
  -3   2   4      329.83      333.56     13.36 o 
  -2   2   4     1833.92     2002.39    214.23 o 
  -1   2   4     3061.96     3092.87    194.45 o 
   0   2   4      278.86      276.49     10.05 o 
   1   2   4      150.08      172.61      8.47 o 
   2   2   4      116.01      125.54      5.09 o 
   3   2   4      385.51      442.81     16.33 o 
   4   2   4      633.41      641.57     23.16 o 
   5   2   4      500.80      476.21     18.41 o 
   6   2   4      570.30      574.78     26.32 o 
   7   2   4       32.65       35.27      4.49 o 
   8   2   4        2.53       -3.22      2.62 o 
   9   2   4       49.56       54.76      7.81 o 
  -9   3   4       21.49       23.25      4.35 o 
  -8   3   4        8.44        9.62      7.88 o 
  -7   3   4        2.55       -0.38      2.42 o 
  -6   3   4      711.81      799.04     36.34 o 
  -5   3   4      180.63      184.03     10.16 o 
  -4   3   4      173.12      179.25      7.73 o 
  -3   3   4      287.96      290.67     17.63 o 
  -2   3   4      164.64      160.14      8.53 o 
  -1   3   4      199.61      185.63     13.81 o 
   0   3   4     1062.51     1076.09     38.24 o 
   1   3   4      279.55      318.08     17.77 o 
   2   3   4     1387.73     1482.79     55.76 o 
   3   3   4       56.13       55.23      3.10 o 
   4   3   4       48.76       47.24      3.38 o 
   5   3   4        6.15        4.60      1.65 o 
   6   3   4       77.44       80.43      6.56 o 
   7   3   4       20.38       21.88      2.91 o 
   8   3   4       62.73       77.63      6.57 o 
   9   3   4       67.27       84.37      6.74 o 
  -8   4   4       12.44       11.57      3.72 o 
  -7   4   4        3.99        0.44      2.53 o 
  -6   4   4       64.43       59.33      5.65 o 
  -5   4   4      665.89      665.51     44.76 o 
  -4   4   4      137.51      140.48     15.77 o 
  -3   4   4      426.62      443.14     22.58 o 
  -2   4   4      315.53      306.23     14.43 o 
  -1   4   4      259.34      246.68     17.08 o 
   0   4   4      382.76      382.03     14.22 o 
   1   4   4       73.79       78.20      6.41 o 
   2   4   4      112.65      107.80      4.93 o 
   3   4   4      282.88      273.30     10.73 o 
   4   4   4       98.17       98.49      4.87 o 
   5   4   4      120.32      115.33      5.72 o 
   6   4   4       20.77       19.26      2.78 o 
   7   4   4       22.96       33.28      3.66 o 
   8   4   4       15.32       16.06      3.14 o 
  -7   5   4       46.99       52.61      6.09 o 
  -6   5   4      135.28      137.10      8.92 o 
  -5   5   4        2.00       -5.07      3.38 o 
  -4   5   4        0.49       -2.67      2.41 o 
  -3   5   4      142.43      140.38      8.59 o 
  -2   5   4       90.89       88.79      5.89 o 
  -1   5   4      184.84      205.80     15.17 o 
   0   5   4      527.73      502.77     33.46 o 
   1   5   4     1052.80     1197.38     76.04 o 
   2   5   4       78.21       69.21      8.63 o 
   3   5   4       24.44       22.95      5.36 o 
   4   5   4       61.95       67.65      5.32 o 
   5   5   4       57.62       55.42      5.72 o 
   6   5   4       38.92       42.33      5.10 o 
   7   5   4        5.46        5.36      3.30 o 
  -6   6   4       15.48       13.73      4.44 o 
  -5   6   4       27.44       45.60      5.79 o 
  -4   6   4       91.72       92.00      7.14 o 
  -3   6   4       40.85       40.78      5.21 o 
  -2   6   4      167.22      166.25     38.52 o 
  -1   6   4        3.11        4.09      3.95 o 
   0   6   4       23.67       29.85      5.44 o 
   1   6   4       56.16       65.52      7.68 o 
   2   6   4        2.02        0.36      4.14 o 
   3   6   4       54.65       76.21     10.26 o 
   4   6   4      122.45      160.60     15.35 o 
   5   6   4       60.66       59.11     10.54 o 
   6   6   4       48.37       76.58     12.24 o 
  -3   7   4        7.13        4.59      3.83 o 
  -2   7   4       33.99       43.06     18.63 o 
   0   7   4        7.85        1.57      4.46 o 
   1   7   4       49.66       72.78      9.49 o 
   2   7   4        3.23        2.26      5.85 o 
   3   7   4        7.76       11.52      7.84 o 
  -1  -7   5        8.14        3.85      5.00 o 
   0  -7   5        9.65        7.24      5.76 o 
   1  -7   5       24.16       14.70      5.70 o 
   2  -7   5        8.35        8.95      5.46 o 
   3  -7   5       36.98       18.73      6.87 o 
  -1  -6   5       11.99        7.25      4.37 o 
   0  -6   5        4.01       -0.61      3.79 o 
   1  -6   5       45.23       50.47      8.17 o 
   2  -6   5       28.87       27.18      6.10 o 
   3  -6   5        1.95        3.53      4.28 o 
   4  -6   5       84.58       56.03      9.49 o 
   5  -6   5       18.03       18.42      6.36 o 
  -1  -5   5       63.37       52.56      7.47 o 
   0  -5   5       24.39       22.91      5.30 o 
   1  -5   5      312.68      351.97     24.70 o 
   2  -5   5      157.22      146.59     12.74 o 
   3  -5   5       33.81       25.73      6.09 o 
   4  -5   5      121.39      117.68     11.39 o 
   5  -5   5       12.76        5.37      4.94 o 
   6  -5   5       30.65       31.09      7.20 o 
   7  -5   5       28.41       15.08      6.63 o 
  -2  -4   5      290.53      322.43     22.46 o 
  -1  -4   5       71.28       74.37      7.70 o 
   0  -4   5      129.86      132.11     11.00 o 
   1  -4   5      154.64      131.55     11.12 o 
   2  -4   5      271.71      269.19     19.23 o 
   3  -4   5       83.91       82.43      8.58 o 
   4  -4   5      120.59      106.86     10.63 o 
   5  -4   5      141.41      133.16     12.40 o 
   6  -4   5      242.72      218.88     19.01 o 
   7  -4   5        0.63       -4.44      4.66 o 
   8  -4   5        3.80       -3.85      5.68 o 
  -6  -3   5       91.53      119.96      9.86 o 
  -5  -3   5      380.06      382.58     26.85 o 
  -4  -3   5      125.99      133.52      9.40 o 
  -3  -3   5      115.00      110.07      8.23 o 
  -2  -3   5      282.31      285.96     10.92 o 
  -1  -3   5       84.74       73.48      5.65 o 
   0  -3   5      908.52      849.48     55.74 o 
   1  -3   5      716.32      750.89     37.94 o 
   2  -3   5      385.14      395.60     18.50 o 
   3  -3   5       84.47       82.39      4.76 o 
   4  -3   5       14.34       11.55      3.66 o 
   5  -3   5      162.59      149.71     12.62 o 
   6  -3   5      117.83      101.58     10.61 o 
   7  -3   5        7.46       17.55      5.71 o 
   8  -3   5      110.00      124.77     12.58 o 
   9  -3   5       19.70       10.35      6.09 o 
  -9  -2   5        9.12        1.53      4.66 o 
  -8  -2   5        0.67       -5.95      3.97 o 
  -7  -2   5       83.79       68.21      7.30 o 
  -6  -2   5       30.96       27.96      4.78 o 
  -5  -2   5      373.48      398.48     24.44 o 
  -4  -2   5      213.40      209.23      9.74 o 
  -3  -2   5      300.15      342.48     17.00 o 
  -2  -2   5      110.40      104.16      9.22 o 
  -1  -2   5      956.44     1076.78     48.23 o 
   0  -2   5      500.85      516.64     33.09 o 
   1  -2   5     1069.95     1298.42     76.17 o 
   2  -2   5      837.01      827.01     71.00 o 
   3  -2   5      605.42      704.45     44.15 o 
   4  -2   5      359.96      345.69     16.29 o 
   5  -2   5      150.72      133.13     11.20 o 
   6  -2   5       58.11       67.99      7.79 o 
   7  -2   5       49.35       58.03      8.07 o 
   8  -2   5      125.40      130.03     12.27 o 
   9  -2   5        6.87        5.91      5.56 o 
 -10  -1   5        0.29       -0.71      4.58 o 
  -9  -1   5       47.17       45.74      7.01 o 
  -8  -1   5      215.10      260.45     17.85 o 
  -7  -1   5      108.84      120.40      9.49 o 
  -6  -1   5      139.51      145.35     10.88 o 
  -5  -1   5      154.14      150.96      7.81 o 
  -4  -1   5     1317.04     1443.66     51.10 o 
  -3  -1   5     1345.72     1440.41     53.42 o 
  -2  -1   5      128.12      118.52      4.67 o 
  -1  -1   5       73.86       66.40      2.44 o 
   0  -1   5     1479.29     1602.95     69.05 o 
   1  -1   5     1779.61     1582.69     68.18 o 
   2  -1   5      355.33      322.43     14.71 o 
   3  -1   5      800.96      857.12     38.23 o 
   4  -1   5      156.87      150.23     10.24 o 
   5  -1   5      227.73      232.22     11.44 o 
   6  -1   5      111.49      117.55     10.36 o 
   7  -1   5       30.79       23.46      5.76 o 
   8  -1   5      211.21      195.35     15.91 o 
   9  -1   5       85.45       75.59      8.94 o 
  10  -1   5        1.83       -1.40      5.48 o 
 -10   0   5       66.38       58.83      8.69 o 
  -9   0   5       60.05       66.76      8.73 o 
  -8   0   5       93.07       88.88      6.37 o 
  -7   0   5      469.44      496.59     23.23 o 
  -6   0   5       34.48       33.97      3.00 o 
  -5   0   5     1417.48     1314.23     58.40 o 
  -4   0   5       66.36       60.16      3.85 o 
  -3   0   5      253.74      248.74      9.81 o 
  -2   0   5     1076.78      994.65     35.48 o 
  -1   0   5      854.53      788.79     34.20 o 
   0   0   5       40.97       47.90      5.38 o 
   1   0   5      485.01      535.88     23.56 o 
   2   0   5       74.68       75.00      4.86 o 
   3   0   5      121.64      112.74     11.53 o 
   4   0   5      233.96      232.18     14.55 o 
   5   0   5      441.44      449.66     20.55 o 
   6   0   5      742.98      790.26     35.23 o 
   7   0   5       21.59       30.37      5.49 o 
   8   0   5      250.20      232.05     17.63 o 
   9   0   5        0.04       -5.40      3.84 o 
  10   0   5       16.91       16.70      5.94 o 
 -10   1   5        0.30       -1.83      3.11 o 
  -9   1   5       48.54       52.08      5.60 o 
  -8   1   5      219.53      216.68     12.01 o 
  -7   1   5      108.14       94.61      6.24 o 
  -6   1   5      140.87      148.01      8.25 o 
  -5   1   5      150.61      144.18     10.05 o 
  -4   1   5     1315.33     1463.75     61.27 o 
  -3   1   5     1337.12     1441.17     62.22 o 
  -2   1   5      121.15      114.97      5.13 o 
  -1   1   5       78.11       72.98      5.63 o 
   0   1   5     1467.73     1467.66     63.03 o 
   1   1   5     1789.53     1640.39     70.36 o 
   2   1   5      370.57      355.66     16.02 o 
   3   1   5      808.38     1028.82     64.42 o 
   4   1   5      158.30      163.17     12.81 o 
   5   1   5      229.00      255.87     12.45 o 
   6   1   5      117.24      117.10     12.52 o 
   7   1   5       31.62       34.40      3.95 o 
   8   1   5      211.56      235.77     17.50 o 
   9   1   5       85.50       81.75      9.01 o 
  10   1   5        1.96       -0.70      4.71 o 
  -9   2   5        9.53        3.40      2.82 o 
  -8   2   5        0.70        6.52      2.97 o 
  -7   2   5       85.75       75.08      5.68 o 
  -6   2   5       32.73       32.52      4.40 o 
  -5   2   5      365.20      377.37     16.90 o 
  -4   2   5      209.85      185.47      9.73 o 
  -3   2   5      304.14      314.58     19.61 o 
  -2   2   5      120.48      104.89      5.89 o 
  -1   2   5      967.73     1071.55     66.76 o 
   0   2   5      489.57      527.45     33.75 o 
   1   2   5     1092.95     1203.49     43.02 o 
   2   2   5      852.74      879.83     31.30 o 
   3   2   5      610.58      638.65     28.39 o 
   4   2   5      352.22      344.39     16.11 o 
   5   2   5      146.76      139.00      7.74 o 
   6   2   5       58.61       60.42      4.62 o 
   7   2   5       48.47       59.19      5.76 o 
   8   2   5      124.10      123.94      8.00 o 
   9   2   5        7.62       -0.05      4.69 o 
  -9   3   5       28.14       28.29      4.55 o 
  -8   3   5       24.23       15.97      3.61 o 
  -7   3   5       27.23       29.45      6.65 o 
  -6   3   5       94.84      103.52      7.08 o 
  -5   3   5      374.11      409.90     36.66 o 
  -4   3   5      119.81      116.25      5.56 o 
  -3   3   5      121.01      114.37      5.29 o 
  -2   3   5      277.30      273.16     18.74 o 
  -1   3   5       84.48       80.16      6.47 o 
   0   3   5      924.65      930.62     32.73 o 
   1   3   5      731.15      734.55     31.93 o 
   2   3   5      375.35      386.76     14.29 o 
   3   3   5       78.69       74.81      5.73 o 
   4   3   5       13.85       13.82      1.85 o 
   5   3   5      159.43      160.72      7.14 o 
   6   3   5      114.66      121.88      6.00 o 
   7   3   5        7.73       11.98      3.43 o 
   8   3   5      109.32      118.99      8.22 o 
   9   3   5       20.70       21.81      4.47 o 
  -8   4   5       11.53       13.51      3.94 o 
  -7   4   5       48.85       41.67      4.96 o 
  -6   4   5      112.93      100.51      7.18 o 
  -5   4   5      478.74      535.33     63.79 o 
  -4   4   5      112.11       91.39      7.93 o 
  -3   4   5      143.49      133.54      9.38 o 
  -2   4   5      291.90      289.53     19.77 o 
  -1   4   5       70.10       73.19      6.86 o 
   0   4   5      129.48      120.97     10.02 o 
   1   4   5      149.99      162.67     12.65 o 
   2   4   5      269.57      270.20     13.34 o 
   3   4   5       84.93       83.63      5.32 o 
   4   4   5      118.55      131.32      5.99 o 
   5   4   5      144.82      164.58     14.25 o 
   6   4   5      242.95      262.90     10.93 o 
   7   4   5        0.70       -0.26      2.86 o 
   8   4   5        3.85        1.45      2.61 o 
  -7   5   5        2.29       -0.44      3.22 o 
  -6   5   5       41.42       46.47      5.58 o 
  -5   5   5       79.92       82.27      6.55 o 
  -4   5   5       40.03       37.72      4.66 o 
  -3   5   5      132.81      134.77      8.43 o 
  -2   5   5       43.68       44.00      7.75 o 
  -1   5   5       62.55       65.25      6.95 o 
   0   5   5       22.47       33.06      5.78 o 
   1   5   5      326.33      362.60     25.35 o 
   2   5   5      164.10      183.21     14.67 o 
   3   5   5       37.02       40.30      6.94 o 
   4   5   5      118.63      162.14     14.16 o 
   5   5   5       12.60        3.01      4.61 o 
   6   5   5       30.98       39.17      7.72 o 
   7   5   5       29.11       16.27      6.93 o 
  -6   6   5        5.57        5.12      3.80 o 
  -5   6   5       38.98       52.03      6.06 o 
  -4   6   5        1.52       -1.57      2.81 o 
  -3   6   5       23.38       21.39      4.33 o 
  -2   6   5       30.24       42.25     18.01 o 
  -1   6   5       11.85       11.18      4.31 o 
   0   6   5        3.87        8.23      4.20 o 
   1   6   5       44.95       51.83      7.58 o 
   2   6   5       29.38       38.56      7.02 o 
   3   6   5        1.94        3.65      5.38 o 
   4   6   5       82.70       93.86     10.81 o 
   5   6   5       17.20       18.98      7.73 o 
  -3   7   5        3.30        0.99      3.75 o 
  -2   7   5       22.17       24.42      5.35 o 
   0   7   5       10.21       12.94      5.37 o 
   1   7   5       23.30       23.87      6.56 o 
   2   7   5        7.73        7.69      6.17 o 
   3   7   5       36.52       43.52      9.48 o 
  -1  -7   6       20.11       23.68      6.60 o 
   0  -7   6        3.09        0.20      4.74 o 
   1  -7   6       50.75       49.45      8.49 o 
   2  -7   6       14.61       22.82      6.76 o 
  -1  -6   6       28.20       32.35      7.16 o 
   0  -6   6       83.11       73.45      9.82 o 
   1  -6   6       15.66       14.78      5.77 o 
   2  -6   6      104.88       90.18      9.97 o 
   3  -6   6        6.90        4.33      4.75 o 
   4  -6   6        2.25       -3.02      4.41 o 
   5  -6   6       10.55        5.59      5.66 o 
  -2  -5   6      254.49      233.46     18.09 o 
  -1  -5   6      138.56      124.36     11.49 o 
   0  -5   6      103.82       94.17      9.45 o 
   1  -5   6       61.19       48.41      7.45 o 
   2  -5   6       18.19       15.03      4.64 o 
   3  -5   6       43.89       32.32      6.94 o 
   4  -5   6       64.65       65.37      8.96 o 
   5  -5   6       62.38       59.27      9.10 o 
   6  -5   6       63.36       48.50      9.18 o 
   7  -5   6       13.16        9.05      6.69 o 
  -2  -4   6      165.32      165.80     13.35 o 
  -1  -4   6       37.41       34.55      5.75 o 
   0  -4   6       19.07       15.43      4.35 o 
   1  -4   6      867.32      936.77     58.88 o 
   2  -4   6      313.03      297.75     21.37 o 
   3  -4   6       73.12       66.92      7.58 o 
   4  -4   6       89.65       67.34      7.83 o 
   5  -4   6       88.44       85.06      9.41 o 
   6  -4   6       66.12       56.93      9.28 o 
   7  -4   6       85.12       83.88     11.71 o 
   8  -4   6        6.85        5.10      6.13 o 
  -3  -3   6       40.10       46.70      5.79 o 
  -2  -3   6      682.94      691.18     37.17 o 
  -1  -3   6      702.83      749.34     46.14 o 
   0  -3   6       10.71       10.49      2.10 o 
   1  -3   6      733.16      752.21     54.12 o 
   2  -3   6     1471.61     1557.77    135.53 o 
   3  -3   6       97.71       91.52      8.08 o 
   4  -3   6      107.58       98.40      9.65 o 
   5  -3   6       77.11       61.38      7.53 o 
   6  -3   6      289.02      287.74     21.46 o 
   7  -3   6       24.91       23.14      6.04 o 
   8  -3   6       32.74       33.83      8.21 o 
   9  -3   6       34.94       31.90      8.66 o 
  -8  -2   6      218.80      211.83     16.31 o 
  -7  -2   6       80.76       94.49      8.70 o 
  -6  -2   6      373.08      419.89     26.86 o 
  -5  -2   6      634.01      679.99     30.48 o 
  -4  -2   6      732.45      766.36     33.50 o 
  -3  -2   6      970.39     1042.48     57.61 o 
  -2  -2   6      170.58      178.93      6.96 o 
  -1  -2   6      150.90      171.46     10.41 o 
   0  -2   6      319.29      288.27     13.68 o 
   1  -2   6      477.91      550.87     24.76 o 
   2  -2   6     2318.32     2296.23     98.86 o 
   3  -2   6      771.52      698.34     31.06 o 
   4  -2   6       95.47       85.91      5.24 o 
   5  -2   6      747.32      704.96     45.36 o 
   6  -2   6       63.26       56.86      7.95 o 
   7  -2   6       22.22       15.77      5.31 o 
   8  -2   6       81.96       83.66     10.00 o 
   9  -2   6       25.01       20.94      6.66 o 
 -10  -1   6       16.58       17.60      6.11 o 
  -9  -1   6        7.58        6.23      4.81 o 
  -8  -1   6       75.83       92.34      9.05 o 
  -7  -1   6       53.17       51.83      5.92 o 
  -6  -1   6      180.30      188.12      9.62 o 
  -5  -1   6      471.60      480.17     18.53 o 
  -4  -1   6       18.55       19.70      1.84 o 
  -3  -1   6      810.34      895.69     32.50 o 
  -2  -1   6      639.92      618.58     31.34 o 
  -1  -1   6     2594.06     2834.58     97.99 o 
   0  -1   6      722.55      674.38     29.70 o 
   1  -1   6       19.69       21.36      2.18 o 
   2  -1   6      802.64      745.50     32.78 o 
   3  -1   6      606.38      600.98     26.83 o 
   4  -1   6       63.44       57.83      4.98 o 
   5  -1   6      295.74      279.13     13.56 o 
   6  -1   6       43.78       38.94      6.22 o 
   7  -1   6       32.45       20.78      5.89 o 
   8  -1   6       88.95       81.59      9.50 o 
   9  -1   6       15.69       13.29      6.05 o 
 -10   0   6       63.85       50.76      7.81 o 
  -9   0   6        0.03        1.00      3.78 o 
  -8   0   6       25.81       29.58      4.09 o 
  -7   0   6       22.81       20.64      2.49 o 
  -6   0   6      109.69      103.03      5.04 o 
  -5   0   6       85.77       72.97      3.84 o 
  -4   0   6      849.89      929.01     40.34 o 
  -3   0   6      394.17      404.18     14.97 o 
  -2   0   6     1211.91     1153.79     49.90 o 
  -1   0   6      142.94      132.70      6.53 o 
   0   0   6      682.69      663.29     29.08 o 
   1   0   6      375.77      390.50     17.55 o 
   2   0   6       12.25       12.59      1.69 o 
   3   0   6      721.42      736.43     32.50 o 
   4   0   6      603.06      669.01     29.86 o 
   5   0   6      311.21      339.93     16.10 o 
   6   0   6       47.39       49.87      5.79 o 
   7   0   6        4.28        1.37      3.48 o 
   8   0   6       80.78       90.79      9.26 o 
   9   0   6       13.43       12.80      5.60 o 
 -10   1   6       16.33       12.24      4.30 o 
  -9   1   6        8.35        5.66      3.08 o 
  -8   1   6       74.15       82.67      6.10 o 
  -7   1   6       52.53       45.26      4.15 o 
  -6   1   6      183.61      178.43      7.85 o 
  -5   1   6      469.34      506.94     26.75 o 
  -4   1   6       18.61       18.22      1.96 o 
  -3   1   6      802.52      930.78     39.51 o 
  -2   1   6      627.84      576.25     21.46 o 
  -1   1   6     2540.40     2591.52    160.24 o 
   0   1   6      728.89      693.17     30.12 o 
   1   1   6       20.08       28.17      2.14 o 
   2   1   6      806.17      835.92     36.53 o 
   3   1   6      595.57      711.62     31.44 o 
   4   1   6       64.26       85.37     20.79 o 
   5   1   6      295.71      290.32     15.28 o 
   6   1   6       42.52       41.04      4.99 o 
   7   1   6       30.95       34.86      9.06 o 
   8   1   6       90.91       82.15      8.74 o 
   9   1   6       14.86        2.73      4.31 o 
  -9   2   6       11.42        6.65      3.44 o 
  -8   2   6      221.16      216.78     11.99 o 
  -7   2   6       79.99       75.40      6.68 o 
  -6   2   6      364.41      381.49     18.64 o 
  -5   2   6      625.63      679.30     25.26 o 
  -4   2   6      726.91      738.35     41.79 o 
  -3   2   6      978.80     1036.84     54.99 o 
  -2   2   6      173.92      173.47      9.10 o 
  -1   2   6      152.84      187.08     13.15 o 
   0   2   6      327.85      294.26     19.82 o 
   1   2   6      468.66      483.90     21.33 o 
   2   2   6     2288.42     2459.27    105.36 o 
   3   2   6      762.68      836.05     48.55 o 
   4   2   6       95.82       97.01      5.81 o 
   5   2   6      760.70      824.95     36.85 o 
   6   2   6       59.98       57.83      4.61 o 
   7   2   6       21.75       23.28      3.66 o 
   8   2   6       82.64       96.18      6.90 o 
   9   2   6       25.22       20.29      6.05 o 
  -9   3   6       75.47       80.82      7.46 o 
  -8   3   6        6.22        4.12      3.23 o 
  -7   3   6       14.42        8.90      2.97 o 
  -6   3   6       30.34       29.72      3.88 o 
  -5   3   6      529.69      506.86     23.97 o 
  -4   3   6       23.32       20.30      2.34 o 
  -3   3   6       41.57       44.06      4.79 o 
  -2   3   6      666.07      651.98     41.67 o 
  -1   3   6      720.64      687.42     43.97 o 
   0   3   6       10.24       10.14      3.01 o 
   1   3   6      727.86      739.00     33.27 o 
   2   3   6     1464.33     1601.01     56.16 o 
   3   3   6      104.16      105.06      4.70 o 
   4   3   6      107.03      116.35      5.33 o 
   5   3   6       75.59       79.30      6.35 o 
   6   3   6      291.70      289.88     14.61 o 
   7   3   6       25.43       22.09      3.73 o 
   8   3   6       32.37       38.84      5.03 o 
   9   3   6       32.92       40.30      5.49 o 
  -8   4   6       17.93       23.73      8.18 o 
  -7   4   6       14.80        6.97      3.50 o 
  -6   4   6       26.95       28.63      4.33 o 
  -5   4   6      430.51      452.16     22.07 o 
  -4   4   6       19.71       15.78      3.59 o 
  -3   4   6       56.59       42.18      5.49 o 
  -2   4   6      166.41      174.88     13.02 o 
  -1   4   6       38.04       51.02      5.74 o 
   0   4   6       20.91       28.37      4.74 o 
   1   4   6      857.39      873.03     56.08 o 
   2   4   6      309.25      351.18     24.58 o 
   3   4   6       73.64       80.86      8.34 o 
   4   4   6       93.76       97.58      9.56 o 
   5   4   6       93.39      127.01     11.73 o 
   6   4   6       65.82       68.95      5.72 o 
   7   4   6       85.40       89.91     10.00 o 
   8   4   6        7.43        7.62      5.42 o 
  -7   5   6        9.97       11.28      4.10 o 
  -6   5   6        3.48       -0.28      2.99 o 
  -5   5   6      153.29      169.38     10.31 o 
  -4   5   6       64.86       65.82      6.03 o 
  -3   5   6      272.56      272.59     25.97 o 
  -2   5   6      255.84      245.84     17.79 o 
  -1   5   6      137.67      137.01     11.32 o 
   0   5   6      101.06      100.45      9.52 o 
   1   5   6       64.89       64.29      7.32 o 
   2   5   6       18.62       17.84      4.73 o 
   3   5   6       40.57       40.36      6.56 o 
   4   5   6       66.42       70.99      9.52 o 
   5   5   6       60.80       56.46      8.59 o 
   6   5   6       63.22       66.04      9.87 o 
   7   5   6       12.67        4.42      5.96 o 
  -5   6   6       35.16       41.19      5.49 o 
  -4   6   6       15.30       13.18      3.95 o 
  -3   6   6       59.71       63.53      6.49 o 
  -2   6   6       21.08       32.40      4.97 o 
  -1   6   6       27.30       25.45      5.39 o 
   0   6   6       83.24       71.96      8.29 o 
   1   6   6       16.01        8.21      4.33 o 
   2   6   6      104.32      108.33     10.82 o 
   3   6   6        6.60       16.29      5.46 o 
   4   6   6        1.95       -2.90      4.20 o 
   5   6   6       11.52        3.63      6.33 o 
  -2   7   6       25.16       29.77     14.48 o 
   0   7   6        2.90        7.15      5.12 o 
   1   7   6       49.94       71.74     10.03 o 
   2   7   6       14.75       14.59      6.72 o 
  -1  -7   7       12.67        9.80      5.91 o 
   0  -7   7        0.64       -5.12      5.16 o 
   1  -7   7        1.63        1.90      5.01 o 
  -1  -6   7       10.77       13.66      5.55 o 
   0  -6   7       43.62       35.00      7.53 o 
   1  -6   7        4.87        5.30      4.79 o 
   2  -6   7       42.11       30.00      7.20 o 
   3  -6   7       34.09       27.60      6.93 o 
   4  -6   7       39.83       28.81      7.53 o 
   5  -6   7      100.88      110.32     12.34 o 
  -2  -5   7       33.91       35.11      6.50 o 
  -1  -5   7       36.04       31.61      6.18 o 
   0  -5   7       32.75       23.88      5.79 o 
   1  -5   7       37.71       27.13      5.78 o 
   2  -5   7       20.04       25.15      5.74 o 
   3  -5   7        2.13        4.64      4.42 o 
   4  -5   7        0.98       -1.19      3.97 o 
   5  -5   7       86.57       68.40     10.32 o 
   6  -5   7        8.70       13.34      6.55 o 
  -2  -4   7       74.04       77.21      8.25 o 
  -1  -4   7      177.37      186.58     20.99 o 
   0  -4   7      137.67      132.63      8.27 o 
   1  -4   7      216.58      197.65     10.59 o 
   2  -4   7      528.73      567.51     26.23 o 
   3  -4   7      141.46      138.53     12.03 o 
   4  -4   7       41.39       32.29      6.43 o 
   5  -4   7      134.05      128.18     12.21 o 
   6  -4   7       54.49       44.43      8.49 o 
   7  -4   7       73.42       73.33     11.07 o 
  -4  -3   7        9.26        8.71      3.64 o 
  -3  -3   7      802.73      817.60     53.70 o 
  -2  -3   7      352.12      327.39     16.09 o 
  -1  -3   7      321.74      335.73     16.28 o 
   0  -3   7      174.56      163.22      8.85 o 
   1  -3   7      427.63      411.41     19.37 o 
   2  -3   7      679.33      705.15     64.72 o 
   3  -3   7       23.17       26.48      3.14 o 
   4  -3   7       30.77       25.30      5.11 o 
   5  -3   7       32.34       26.27      5.74 o 
   6  -3   7       23.44       18.73      5.87 o 
   7  -3   7       16.62       13.40      5.80 o 
   8  -3   7        3.30        3.09      5.30 o 
  -6  -2   7      259.87      222.75     18.25 o 
  -5  -2   7      902.33      937.90     43.46 o 
  -4  -2   7      344.06      342.55     16.26 o 
  -3  -2   7      578.93      645.77     27.64 o 
  -2  -2   7       94.79      111.87      6.46 o 
  -1  -2   7      145.26      116.98     11.06 o 
   0  -2   7      761.83      770.86     34.30 o 
   1  -2   7      299.61      340.30     16.01 o 
   2  -2   7      311.31      309.58     14.71 o 
   3  -2   7      138.15      130.90      7.22 o 
   4  -2   7        9.44        7.94      2.04 o 
   5  -2   7       99.86      106.77      9.92 o 
   6  -2   7      266.65      243.72     18.68 o 
   7  -2   7      243.53      242.13     19.01 o 
   8  -2   7       37.58       40.40      8.09 o 
   9  -2   7       12.36       20.44      7.45 o 
  -9  -1   7       48.92       61.34      8.23 o 
  -8  -1   7      122.77      144.73     11.69 o 
  -7  -1   7        5.21        2.77      2.50 o 
  -6  -1   7      118.79      112.45      6.88 o 
  -5  -1   7       58.43       60.62      3.56 o 
  -4  -1   7      185.94      182.20      7.33 o 
  -3  -1   7     1287.91     1275.76     46.96 o 
  -2  -1   7      551.35      552.31     20.98 o 
  -1  -1   7      319.68      320.73     12.43 o 
   0  -1   7     1829.63     1785.69     92.67 o 
   1  -1   7      777.91      795.09     75.34 o 
   2  -1   7      332.47      303.58     32.64 o 
   3  -1   7      101.78       82.66      4.96 o 
   4  -1   7      392.73      372.74     17.49 o 
   5  -1   7      233.59      222.25     11.32 o 
   6  -1   7       36.06       36.86      6.32 o 
   7  -1   7       38.22       39.29      7.08 o 
   8  -1   7      245.03      282.67     21.38 o 
   9  -1   7       70.42       74.47     10.84 o 
  -9   0   7      247.20      238.70     18.05 o 
  -8   0   7        2.78        1.45      2.68 o 
  -7   0   7      325.96      332.49     14.25 o 
  -6   0   7        2.96        6.69      3.18 o 
  -5   0   7       30.54       32.51      4.20 o 
  -4   0   7      191.84      207.88      9.15 o 
  -3   0   7      308.79      285.04     10.89 o 
  -2   0   7       64.30       66.74      3.20 o 
  -1   0   7      968.31      975.01     42.44 o 
   0   0   7      197.32      176.90      8.56 o 
   1   0   7       49.49       50.56      3.50 o 
   2   0   7     1206.91     1153.09     61.24 o 
   3   0   7       71.16       62.07      4.12 o 
   4   0   7      435.91      517.53     23.55 o 
   5   0   7       48.31       44.23      3.78 o 
   6   0   7       53.15       53.09     10.39 o 
   7   0   7        2.22        1.53      3.46 o 
   8   0   7        0.34       -3.55      4.09 o 
   9   0   7       16.62       24.04      6.12 o 
  -9   1   7       49.44       47.22      5.60 o 
  -8   1   7      121.85      117.98      7.76 o 
  -7   1   7        5.23        4.80      2.43 o 
  -6   1   7      117.06      120.46      6.89 o 
  -5   1   7       60.30       55.04      3.98 o 
  -4   1   7      182.14      174.53      7.49 o 
  -3   1   7     1296.70     1341.62     76.07 o 
  -2   1   7      551.77      612.52     21.41 o 
  -1   1   7      317.92      294.47     19.62 o 
   0   1   7     1835.85     1790.86     76.82 o 
   1   1   7      783.05      737.37     32.32 o 
   2   1   7      318.64      310.69     14.34 o 
   3   1   7       99.98       94.91      5.48 o 
   4   1   7      390.21      438.14     34.23 o 
   5   1   7      228.66      232.97     16.47 o 
   6   1   7       37.64       34.92      4.92 o 
   7   1   7       37.65       50.45      4.71 o 
   8   1   7      241.98      260.74     19.40 o 
   9   1   7       68.36       67.77      9.24 o 
  -9   2   7       56.18       53.30      5.66 o 
  -8   2   7      173.22      180.46     15.96 o 
  -7   2   7       55.92       64.67      5.44 o 
  -6   2   7      260.62      256.07     17.21 o 
  -5   2   7      911.86     1010.09     53.51 o 
  -4   2   7      352.92      349.03     13.54 o 
  -3   2   7      568.44      606.74     23.01 o 
  -2   2   7       89.69       79.83      7.01 o 
  -1   2   7      142.91      113.63      8.90 o 
   0   2   7      778.51      776.12     49.37 o 
   1   2   7      300.67      345.40     28.56 o 
   2   2   7      302.40      307.29     21.75 o 
   3   2   7      148.17      157.02      9.43 o 
   4   2   7        9.71       11.94      2.33 o 
   5   2   7       94.04      115.80      6.95 o 
   6   2   7      265.57      250.56     12.89 o 
   7   2   7      245.63      242.12     12.73 o 
   8   2   7       36.13       43.94      5.11 o 
   9   2   7       12.81       15.38      5.44 o 
  -9   3   7       23.24       31.65      5.03 o 
  -8   3   7       15.79       10.87      4.76 o 
  -7   3   7       56.43       73.18      5.81 o 
  -6   3   7      105.34      111.41      7.27 o 
  -5   3   7      134.69      152.90      8.90 o 
  -4   3   7        9.73       10.69      2.86 o 
  -3   3   7      797.73      813.60     36.32 o 
  -2   3   7      365.25      407.93     27.00 o 
  -1   3   7      323.40      320.15     21.81 o 
   0   3   7      163.97      186.43     13.80 o 
   1   3   7      419.06      516.79     34.09 o 
   2   3   7      668.12      714.06     46.40 o 
   3   3   7       23.61       34.85      5.59 o 
   4   3   7       33.75       33.90      6.07 o 
   5   3   7       33.49       44.20      4.29 o 
   6   3   7       22.67       27.70      4.12 o 
   7   3   7       16.14       15.10      3.70 o 
   8   3   7        3.21       -2.89      3.03 o 
  -8   4   7       54.03       68.98      7.02 o 
  -7   4   7       36.20       37.19      5.17 o 
  -6   4   7        8.36       -0.71      2.95 o 
  -5   4   7       45.61       51.79      5.94 o 
  -4   4   7       18.52       24.10      3.81 o 
  -3   4   7       37.79       29.79      3.06 o 
  -2   4   7       72.64       72.45      7.07 o 
  -1   4   7      177.29      170.39     13.20 o 
   0   4   7      139.84      147.81     11.87 o 
   1   4   7      216.78      244.45     18.06 o 
   2   4   7      544.82      668.75     44.10 o 
   3   4   7      151.65      158.87     13.39 o 
   4   4   7       37.04       32.31      6.26 o 
   5   4   7      128.24      155.46     13.64 o 
   6   4   7       52.82       61.60      9.07 o 
   7   4   7       73.35       75.28     10.32 o 
  -7   5   7       17.29       20.22      4.68 o 
  -6   5   7       20.94       13.76      4.10 o 
  -5   5   7       14.25       20.67      4.25 o 
  -4   5   7      127.67      124.24      9.29 o 
  -3   5   7       41.84       35.56      4.66 o 
  -2   5   7       36.09       39.49      5.94 o 
  -1   5   7       34.63       25.52      5.21 o 
   0   5   7       32.24       29.09      5.64 o 
   1   5   7       35.20       32.50      5.87 o 
   2   5   7       20.13       37.29      6.64 o 
   3   5   7        1.80       -4.86      3.24 o 
   4   5   7        0.99       -3.62      3.58 o 
   5   5   7       84.85       87.73     10.02 o 
   6   5   7        8.47        4.05      5.39 o 
  -5   6   7       25.30       27.36      5.92 o 
  -4   6   7       11.13        8.65      3.69 o 
  -3   6   7       19.96       16.06      7.34 o 
  -2   6   7       66.91       65.26      9.11 o 
  -1   6   7        9.11       14.38      4.71 o 
   0   6   7       43.17       59.07      8.02 o 
   1   6   7        4.29        1.05      4.27 o 
   2   6   7       40.63       26.74      6.95 o 
   3   6   7       34.02       47.14      8.26 o 
   4   6   7       39.35       43.61      8.96 o 
   5   6   7      100.34      121.26     13.15 o 
   0   7   7        0.61       -3.21      4.32 o 
   1   7   7        1.94        0.21      5.29 o 
  -1  -6   8      149.40      147.98     13.90 o 
   0  -6   8       91.87       79.23     10.90 o 
   1  -6   8        7.96        2.01      4.48 o 
   2  -6   8       83.36       89.95     10.67 o 
   3  -6   8       10.29       10.32      5.66 o 
   4  -6   8       49.20       38.40      8.20 o 
  -2  -5   8       33.07       52.15      7.95 o 
  -1  -5   8      110.99      110.24     10.84 o 
   0  -5   8       18.94       21.57      5.65 o 
   1  -5   8       34.10       35.83      6.91 o 
   2  -5   8        4.04        3.63      4.07 o 
   3  -5   8       79.26       76.55      9.11 o 
   4  -5   8        6.27        5.80      5.13 o 
   5  -5   8        8.70        4.32      5.12 o 
   6  -5   8       11.20        8.27      6.57 o 
  -2  -4   8      478.41      505.50     26.80 o 
  -1  -4   8       84.62       69.65      5.54 o 
   0  -4   8       62.60       58.63      5.09 o 
   1  -4   8       34.49       28.82      3.86 o 
   2  -4   8      936.76      875.36     39.48 o 
   3  -4   8      348.18      302.34     22.17 o 
   4  -4   8       92.17       98.12     10.12 o 
   5  -4   8      170.58      155.30     14.01 o 
   6  -4   8       62.71       75.61     10.72 o 
   7  -4   8        8.82        8.21      6.55 o 
  -5  -3   8      110.92      128.57     11.49 o 
  -4  -3   8       23.37       24.40      5.35 o 
  -3  -3   8      267.87      319.82     21.48 o 
  -2  -3   8      159.63      175.37     14.65 o 
  -1  -3   8      237.14      262.20     32.97 o 
   0  -3   8      346.01      362.27     33.05 o 
   1  -3   8       45.13       44.68      3.97 o 
   2  -3   8      178.97      166.50      9.08 o 
   3  -3   8      384.02      357.67     17.22 o 
   4  -3   8      103.94       77.73      8.60 o 
   5  -3   8       31.82       24.95      5.98 o 
   6  -3   8       35.68       22.59      6.27 o 
   7  -3   8       69.40       67.08      9.81 o 
   8  -3   8        6.06       -7.46      5.28 o 
  -6  -2   8       58.02       45.84      6.85 o 
  -5  -2   8      134.45      140.26     11.95 o 
  -4  -2   8      107.18       97.93      9.61 o 
  -3  -2   8      284.29      274.23     19.46 o 
  -2  -2   8      339.67      339.15     16.30 o 
  -1  -2   8      527.61      553.14     52.24 o 
   0  -2   8      261.58      295.17     14.27 o 
   1  -2   8       23.93       17.43      2.45 o 
   2  -2   8      346.84      348.58     21.79 o 
   3  -2   8       49.87       59.14      4.42 o 
   4  -2   8      123.20      107.03     10.80 o 
   5  -2   8       38.91       37.61      6.17 o 
   6  -2   8       67.89       61.26      8.80 o 
   7  -2   8       27.88       26.03      6.72 o 
   8  -2   8       26.36       31.13      7.46 o 
  -7  -1   8       70.18       69.35      6.94 o 
  -6  -1   8       69.08       68.42      4.04 o 
  -5  -1   8       86.12       85.27      4.45 o 
  -4  -1   8     1232.10     1246.62     44.73 o 
  -3  -1   8      148.54      153.05      8.72 o 
  -2  -1   8       15.72       14.15      1.34 o 
  -1  -1   8     1377.89     1444.66     54.51 o 
   0  -1   8      478.41      548.03     24.67 o 
   1  -1   8      130.71      122.69      6.72 o 
   2  -1   8       90.82      101.91      7.25 o 
   3  -1   8      283.15      254.86     12.45 o 
   4  -1   8      581.28      559.70     25.57 o 
   5  -1   8      226.32      234.63     12.01 o 
   6  -1   8      223.89      225.88     17.29 o 
   7  -1   8      155.65      149.63     13.36 o 
   8  -1   8        5.31       11.98      5.03 o 
   9  -1   8        2.69        8.96      5.72 o 
  -9   0   8      215.74      214.42     18.72 o 
  -8   0   8        6.63        0.77      3.54 o 
  -7   0   8       79.61       77.37      4.59 o 
  -6   0   8      716.34      711.26     37.15 o 
  -5   0   8       97.30       92.62      4.67 o 
  -4   0   8      244.73      276.67     10.83 o 
  -3   0   8       36.75       43.10      4.24 o 
  -2   0   8      940.20      930.83     37.09 o 
  -1   0   8     1037.47     1043.89     56.99 o 
   0   0   8        3.63        2.77      1.26 o 
   1   0   8       96.61      115.58     12.22 o 
   2   0   8     2163.42     2168.31    134.36 o 
   3   0   8      333.85      340.74     36.25 o 
   4   0   8        1.80       -0.89      1.61 o 
   5   0   8       69.31       74.73      5.20 o 
   6   0   8      263.19      282.00     14.20 o 
   7   0   8       35.12       46.34      7.10 o 
   8   0   8        7.13       -2.51      4.03 o 
   9   0   8        0.38       -6.63      4.42 o 
  -9   1   8       13.18        9.71      3.79 o 
  -8   1   8       11.43        7.11      2.83 o 
  -7   1   8       72.56       72.30      5.20 o 
  -6   1   8       69.22       66.25      5.89 o 
  -5   1   8       82.78       86.04      4.75 o 
  -4   1   8     1227.40     1240.41     44.58 o 
  -3   1   8      140.22      136.38      6.19 o 
  -2   1   8       17.64       17.07      1.86 o 
  -1   1   8     1401.87     1319.71     83.47 o 
   0   1   8      481.99      500.27     22.18 o 
   1   1   8      131.16      144.20      7.29 o 
   2   1   8       89.66      104.19      5.76 o 
   3   1   8      278.98      300.56     14.28 o 
   4   1   8      589.07      696.96     57.14 o 
   5   1   8      227.78      251.73     30.39 o 
   6   1   8      228.49      255.55     17.64 o 
   7   1   8      153.78      153.86      9.06 o 
   8   1   8        4.79        8.34      4.96 o 
   9   1   8        2.52        7.44      5.32 o 
  -9   2   8      128.70      133.33     17.12 o 
  -8   2   8       34.29       30.90     10.57 o 
  -7   2   8        0.02       -1.58      2.33 o 
  -6   2   8       54.88       52.61      4.66 o 
  -5   2   8      138.43      140.43      6.61 o 
  -4   2   8      112.02      120.71      5.74 o 
  -3   2   8      286.17      257.41     10.51 o 
  -2   2   8      338.15      365.62     24.52 o 
  -1   2   8      524.41      475.29     31.23 o 
   0   2   8      258.72      268.23     18.70 o 
   1   2   8       24.46       23.54      4.30 o 
   2   2   8      340.31      354.79     24.33 o 
   3   2   8       49.83       58.42      4.07 o 
   4   2   8      125.77      139.14     14.34 o 
   5   2   8       40.26       46.09      8.15 o 
   6   2   8       67.04       68.12      7.84 o 
   7   2   8       29.20       26.80      5.38 o 
   8   2   8       27.61       46.52      7.42 o 
  -8   3   8       30.39       28.95      4.86 o 
  -7   3   8      118.36      129.58      8.50 o 
  -6   3   8       16.66       11.54      3.19 o 
  -5   3   8      113.32      122.26      7.73 o 
  -4   3   8       24.86       23.77      2.73 o 
  -3   3   8      271.67      277.60     11.68 o 
  -2   3   8      153.35      146.90     11.44 o 
  -1   3   8      233.93      216.27     15.74 o 
   0   3   8      343.92      336.65     23.28 o 
   1   3   8       46.62       49.83      6.42 o 
   2   3   8      181.70      189.27     14.76 o 
   3   3   8      387.16      407.51     28.16 o 
   4   3   8       97.49       92.32      9.21 o 
   5   3   8       33.77       28.17      5.79 o 
   6   3   8       37.24       38.02      7.10 o 
   7   3   8       70.45       76.32      9.84 o 
   8   3   8        5.97        5.28      5.25 o 
  -7   4   8       19.78       17.23      6.56 o 
  -6   4   8       48.44       38.96      7.23 o 
  -5   4   8       59.79       60.19      5.58 o 
  -4   4   8       56.35       58.49      9.67 o 
  -3   4   8       18.08       19.34      2.70 o 
  -2   4   8      481.56      501.25     33.25 o 
  -1   4   8       80.71       67.20      7.22 o 
   0   4   8       58.46       58.49      6.91 o 
   1   4   8       37.90       37.71      6.04 o 
   2   4   8      953.31     1181.91     75.53 o 
   3   4   8      348.00      435.43     30.37 o 
   4   4   8       91.77      109.86     10.80 o 
   5   4   8      171.94      197.70     16.62 o 
   6   4   8       64.24       83.67      9.76 o 
   7   4   8        8.63       12.35      5.68 o 
  -6   5   8       17.80       11.06      3.78 o 
  -5   5   8       38.67       38.71      5.32 o 
  -4   5   8      386.57      416.99     35.64 o 
  -3   5   8       58.08       50.59      5.76 o 
  -2   5   8       33.62       43.85      6.30 o 
  -1   5   8      114.20      119.04     10.75 o 
   0   5   8       19.44       24.63      5.15 o 
   1   5   8       34.92       44.11      6.90 o 
   2   5   8        4.05        5.25      4.02 o 
   3   5   8       78.34       74.35      9.07 o 
   4   5   8        6.39        4.49      5.47 o 
   5   5   8        9.54        5.76      5.68 o 
   6   5   8       12.08       11.94      5.83 o 
  -4   6   8       36.65       35.29      5.45 o 
  -3   6   8       16.78       15.67      7.57 o 
  -2   6   8       24.89       25.29      6.41 o 
  -1   6   8      151.80      154.52     13.34 o 
   0   6   8       92.69      101.81     10.20 o 
   1   6   8        8.36        8.37      4.71 o 
   2   6   8       82.14       98.85     10.85 o 
   3   6   8        9.98       11.56      5.72 o 
   4   6   8       49.91       53.40      9.81 o 
  -1  -6   9       10.02       13.52      6.31 o 
   0  -6   9        1.61       -6.57      4.38 o 
   1  -6   9        5.19        0.84      4.88 o 
   2  -6   9      101.41       96.35     11.04 o 
   3  -6   9       72.27       83.91     11.16 o 
  -2  -5   9       32.51       18.20      5.69 o 
  -1  -5   9      225.16      235.88     18.89 o 
   0  -5   9       42.61       43.27      7.53 o 
   1  -5   9       32.24       31.20      6.97 o 
   2  -5   9      106.01       99.99     10.41 o 
   3  -5   9       57.06       48.00      8.11 o 
   4  -5   9       60.60       42.27      7.98 o 
   5  -5   9       23.74       21.30      6.59 o 
  -3  -4   9      127.69      142.18     12.67 o 
  -2  -4   9       71.30       80.67      6.31 o 
  -1  -4   9        4.49        4.56      5.77 o 
   0  -4   9       20.95       16.03      3.29 o 
   1  -4   9       50.51       63.50      5.38 o 
   2  -4   9      105.76       98.83      9.84 o 
   3  -4   9      133.91      113.48     11.18 o 
   4  -4   9       17.69       23.58      6.10 o 
   5  -4   9       32.50       20.34      6.17 o 
   6  -4   9       10.24        8.85      5.96 o 
   7  -4   9       22.93       23.95      8.34 o 
  -5  -3   9       29.53       32.03      6.38 o 
  -4  -3   9       19.16       15.32      4.76 o 
  -3  -3   9       59.19       61.15      7.40 o 
  -2  -3   9      535.21      540.16     25.43 o 
  -1  -3   9       40.50       43.06      4.46 o 
   0  -3   9        9.73        4.64      2.21 o 
   1  -3   9       59.21       49.60      4.46 o 
   2  -3   9      618.36      616.55     58.80 o 
   3  -3   9      298.08      256.21     18.91 o 
   4  -3   9       82.90       73.62      8.28 o 
   5  -3   9       71.17       79.20     10.07 o 
   6  -3   9      154.38      132.50     13.15 o 
   7  -3   9        2.49       -0.11      4.88 o 
   8  -3   9       28.82       39.00      8.42 o 
  -7  -2   9       19.47       21.66      5.72 o 
  -6  -2   9      162.42      146.13     13.25 o 
  -5  -2   9        5.47        2.06      3.62 o 
  -4  -2   9      139.68      153.49     12.64 o 
  -3  -2   9        4.92        1.19      2.97 o 
  -2  -2   9      200.32      211.68     17.93 o 
  -1  -2   9      202.88      196.91     10.30 o 
   0  -2   9      218.50      221.00     11.33 o 
   1  -2   9      482.62      512.57     64.63 o 
   2  -2   9      427.02      422.39     25.11 o 
   3  -2   9      417.71      415.42     19.64 o 
   4  -2   9       41.37       39.11      6.13 o 
   5  -2   9       41.32       31.32      5.87 o 
   6  -2   9       12.97        5.65      4.81 o 
   7  -2   9       32.94       33.58      7.20 o 
   8  -2   9        4.47        2.99      5.41 o 
  -8  -1   9       44.06       36.96      7.13 o 
  -7  -1   9       31.45       25.62      6.44 o 
  -6  -1   9      140.52      140.44     12.29 o 
  -5  -1   9        9.17       10.30      4.27 o 
  -4  -1   9      899.09      874.32     57.23 o 
  -3  -1   9       95.01       74.49      7.79 o 
  -2  -1   9      143.21      146.42     13.37 o 
  -1  -1   9      501.41      462.55     16.86 o 
   0  -1   9      123.16      130.52      7.15 o 
   1  -1   9      226.18      220.28     10.99 o 
   2  -1   9      106.07       91.44      5.60 o 
   3  -1   9       20.03       21.08      2.85 o 
   4  -1   9       12.45       10.06      2.42 o 
   5  -1   9      300.76      288.04     14.44 o 
   6  -1   9       29.27       32.25      6.14 o 
   7  -1   9      129.30      142.06     12.91 o 
   8  -1   9        0.77       -0.89      4.80 o 
  -9   0   9       21.53       13.31      5.48 o 
  -8   0   9        2.69        4.50      3.91 o 
  -7   0   9      403.88      421.21     24.97 o 
  -6   0   9        1.87       -1.07      1.54 o 
  -5   0   9       20.40       20.10      2.42 o 
  -4   0   9      383.44      376.60     14.44 o 
  -3   0   9      315.44      342.16     13.07 o 
  -2   0   9      300.93      264.00     10.27 o 
  -1   0   9      103.32      101.26      5.65 o 
   0   0   9      466.00      481.21     21.79 o 
   1   0   9     1293.67     1194.74     65.16 o 
   2   0   9      520.52      514.74     23.37 o 
   3   0   9       49.46       41.87      4.73 o 
   4   0   9      324.06      338.68     19.21 o 
   5   0   9        2.09        1.77      2.17 o 
   6   0   9        8.01        9.97      6.95 o 
   7   0   9       12.23       11.64      5.28 o 
   8   0   9       46.30       52.59      8.47 o 
   9   0   9       20.38       20.91      6.84 o 
  -9   1   9       98.63       82.84      6.63 o 
  -8   1   9       43.82       37.98      4.47 o 
  -7   1   9       31.39       32.32      4.03 o 
  -6   1   9      144.84      155.91      7.11 o 
  -5   1   9        8.78       10.46      2.01 o 
  -4   1   9      903.25      924.47     33.58 o 
  -3   1   9       96.57       85.54      4.93 o 
  -2   1   9      136.03      145.81     10.08 o 
  -1   1   9      511.44      432.97     29.24 o 
   0   1   9      118.11      103.89      5.53 o 
   1   1   9      227.21      220.54     10.68 o 
   2   1   9      110.88       95.77      7.70 o 
   3   1   9       21.97       26.08      2.97 o 
   4   1   9       11.04       11.47      4.27 o 
   5   1   9      298.63      339.35     16.57 o 
   6   1   9       25.36       26.62      3.78 o 
   7   1   9      128.52      124.88     11.26 o 
   8   1   9        1.00        4.62      4.83 o 
  -8   2   9        5.56       -1.27      3.50 o 
  -7   2   9       20.32       22.47      3.96 o 
  -6   2   9      159.36      150.98      8.80 o 
  -5   2   9        6.15        5.67      1.92 o 
  -4   2   9      135.90      141.48      7.27 o 
  -3   2   9        5.37        2.21      1.69 o 
  -2   2   9      198.94      167.15     12.73 o 
  -1   2   9      208.35      185.57     13.83 o 
   0   2   9      223.62      243.47     17.44 o 
   1   2   9      472.26      473.15     31.60 o 
   2   2   9      423.70      432.71     29.37 o 
   3   2   9      407.99      455.65     30.92 o 
   4   2   9       47.11       58.20      6.86 o 
   5   2   9       40.20       45.04      6.61 o 
   6   2   9       13.15       15.89      4.95 o 
   7   2   9       33.18       26.92      4.19 o 
   8   2   9        4.35        3.15      4.66 o 
  -8   3   9       11.34        9.52      3.94 o 
  -7   3   9       26.11       31.53      4.86 o 
  -6   3   9        4.53       -2.64      2.37 o 
  -5   3   9       27.15       25.26      4.27 o 
  -4   3   9       19.83       16.24      2.45 o 
  -3   3   9       60.27       61.82      3.97 o 
  -2   3   9      546.68      512.46     33.91 o 
  -1   3   9       37.05       31.47      4.99 o 
   0   3   9       11.55       10.50      3.58 o 
   1   3   9       57.16       42.47      6.54 o 
   2   3   9      615.86      620.82     41.19 o 
   3   3   9      300.57      365.20     25.81 o 
   4   3   9       81.73       94.56      9.67 o 
   5   3   9       69.98       80.99      8.95 o 
   6   3   9      148.25      181.43     15.36 o 
   7   3   9        2.17       -3.55      3.64 o 
   8   3   9       29.35       40.75      7.93 o 
  -7   4   9       85.23       87.86      7.27 o 
  -6   4   9        8.10        4.43      3.16 o 
  -5   4   9        1.11        3.25      3.11 o 
  -4   4   9       50.71       46.11      5.16 o 
  -3   4   9      127.77      125.52      7.43 o 
  -2   4   9       67.84       69.24      7.36 o 
  -1   4   9        4.91        0.18      2.99 o 
   0   4   9       22.95       26.51      5.15 o 
   1   4   9       51.85       60.51      7.11 o 
   2   4   9      102.32      107.58     10.51 o 
   3   4   9      127.82      123.39     11.72 o 
   4   4   9       19.25       20.56      6.08 o 
   5   4   9       32.33       35.41      6.96 o 
   6   4   9        9.45       14.91      6.26 o 
   7   4   9       21.97       17.50      6.23 o 
  -6   5   9       19.63       14.33      4.17 o 
  -5   5   9       10.46        8.74      3.77 o 
  -4   5   9       86.41       93.65      7.33 o 
  -3   5   9       20.35       19.55      5.49 o 
  -2   5   9       31.98       29.47      5.68 o 
  -1   5   9      220.50      233.26     17.87 o 
   0   5   9       41.78       46.93      7.16 o 
   1   5   9       30.99       49.29      7.43 o 
   2   5   9      106.46      102.44     10.59 o 
   3   5   9       55.26       78.80      9.90 o 
   4   5   9       61.18       68.93      9.77 o 
   5   5   9       23.33       25.84      7.45 o 
  -4   6   9       33.82       36.62      5.53 o 
  -3   6   9        0.63        4.87      3.95 o 
  -2   6   9       12.00       14.39      5.90 o 
  -1   6   9       10.93        9.81      5.09 o 
   0   6   9        1.49        0.60      4.27 o 
   1   6   9        4.67        2.05      4.38 o 
   2   6   9      100.85      123.49     12.39 o 
   3   6   9       70.83       82.60     10.93 o 
  -1  -6  10       37.58       26.00      7.74 o 
   0  -6  10       44.95       42.44      9.24 o 
   1  -6  10       15.18       14.74      6.55 o 
   2  -6  10       13.53       12.70      6.29 o 
  -2  -5  10       58.82       54.44      8.49 o 
  -1  -5  10       51.66       78.18     10.16 o 
   0  -5  10       61.79       67.85      9.31 o 
   1  -5  10       41.94       39.26      7.37 o 
   2  -5  10       12.18        8.18      4.67 o 
   3  -5  10        9.53        3.44      4.87 o 
   4  -5  10       10.21        6.99      5.22 o 
   5  -5  10       33.91       30.85      8.43 o 
  -4  -4  10      131.76      118.86     12.47 o 
  -3  -4  10       78.38       83.48      9.77 o 
  -2  -4  10       78.10       65.90      6.30 o 
  -1  -4  10      137.63      143.55     10.51 o 
   0  -4  10      129.57      143.15      8.81 o 
   1  -4  10       78.15       70.66      5.68 o 
   2  -4  10       37.77       30.18      6.36 o 
   3  -4  10       31.27       20.56      5.75 o 
   4  -4  10       13.18        7.13      4.82 o 
   5  -4  10        2.95       -4.24      4.82 o 
   6  -4  10        6.86        0.28      5.00 o 
  -6  -3  10        6.14       10.20      5.25 o 
  -5  -3  10      106.79      109.73     10.83 o 
  -4  -3  10      223.08      227.50     17.79 o 
  -3  -3  10      134.81      144.88     12.88 o 
  -2  -3  10      227.62      207.37     11.48 o 
  -1  -3  10        6.13        3.05      2.41 o 
   0  -3  10      182.37      185.47     10.29 o 
   1  -3  10       52.81       53.18      5.00 o 
   2  -3  10      142.68      121.20     17.37 o 
   3  -3  10      293.66      249.04     18.76 o 
   4  -3  10      115.02      100.27     10.09 o 
   5  -3  10        7.95        3.95      4.44 o 
   6  -3  10      132.71      129.00     12.73 o 
   7  -3  10        5.64       -2.11      5.64 o 
  -7  -2  10       38.88       33.75      7.43 o 
  -6  -2  10       41.06       36.78      6.79 o 
  -5  -2  10      131.99      141.39     12.99 o 
  -4  -2  10      239.62      234.74     17.93 o 
  -3  -2  10       52.45       49.11      7.05 o 
  -2  -2  10      153.79      179.40      9.82 o 
  -1  -2  10      134.78      143.11      8.19 o 
   0  -2  10      504.99      512.89     27.04 o 
   1  -2  10       34.53       31.12      3.78 o 
   2  -2  10      204.49      184.33      9.98 o 
   3  -2  10      965.03      886.82     39.83 o 
   4  -2  10       68.34       68.42      8.49 o 
   5  -2  10      113.25       97.45     10.08 o 
   6  -2  10        0.01       -2.50      4.24 o 
   7  -2  10       13.56       15.82      5.88 o 
   8  -2  10        3.77        0.86      5.49 o 
  -8  -1  10       14.36       19.70      5.67 o 
  -7  -1  10       60.75       62.69      8.48 o 
  -6  -1  10       16.98       16.03      4.66 o 
  -5  -1  10      209.73      213.29     16.59 o 
  -4  -1  10      555.98      644.69     42.55 o 
  -3  -1  10      288.56      326.79     22.35 o 
  -1  -1  10       19.69       23.88      2.93 o 
   0  -1  10       94.42       87.75      5.48 o 
   1  -1  10      206.90      198.59     10.24 o 
   2  -1  10        6.59        7.38      2.21 o 
   3  -1  10      186.15      174.43      9.40 o 
   4  -1  10      120.55      103.55      8.00 o 
   5  -1  10       38.56       35.49      6.46 o 
   6  -1  10       71.72       73.81      8.55 o 
   7  -1  10       75.18       58.03      9.12 o 
   8  -1  10       12.47       13.27      6.25 o 
  -7   0  10      285.24      322.43     23.73 o 
  -6   0  10       36.01       44.64      6.08 o 
  -5   0  10       16.09       18.15      5.01 o 
  -4   0  10      962.03     1077.15     38.92 o 
  -3   0  10       27.39       29.00      3.88 o 
  -2   0  10      276.32      282.71     11.00 o 
  -1   0  10      175.42      157.08      8.18 o 
   0   0  10      663.82      653.49     29.22 o 
   1   0  10       85.40       87.19      5.35 o 
   2   0  10       56.67       60.88      4.38 o 
   3   0  10        1.39       -2.34      1.59 o 
   4   0  10      165.38      165.12      9.12 o 
   5   0  10        6.80        3.84      2.62 o 
   6   0  10       41.90       46.16      6.96 o 
   7   0  10        1.22        0.15      3.97 o 
   8   0  10       12.56       18.11      6.55 o 
  -8   1  10       14.45       11.18      3.49 o 
  -7   1  10       61.01       64.11      5.17 o 
  -6   1  10       18.16       15.08      2.50 o 
  -5   1  10      204.71      189.43      8.57 o 
  -4   1  10      563.98      631.95     23.62 o 
  -3   1  10      289.90      304.48     12.25 o 
  -2   1  10      272.05      276.28     20.53 o 
  -1   1  10       19.63       14.48      3.52 o 
   0   1  10       91.28       75.81      7.52 o 
   1   1  10      207.50      217.51     16.01 o 
   2   1  10        6.70        6.19      2.94 o 
   3   1  10      187.60      212.10     10.81 o 
   4   1  10      122.87      118.63      7.13 o 
   5   1  10       35.70       39.68      4.25 o 
   6   1  10       71.65       69.21      5.88 o 
   7   1  10       76.02       78.32      9.74 o 
   8   1  10       12.76       16.37      6.01 o 
  -8   2  10      114.18      107.67      7.78 o 
  -7   2  10       40.15       44.28     10.23 o 
  -6   2  10       39.47       32.83      4.22 o 
  -5   2  10      135.75      137.22      9.60 o 
  -4   2  10      241.25      231.44      9.86 o 
  -3   2  10       49.21       49.99      3.51 o 
  -2   2  10      152.48      144.11     11.61 o 
  -1   2  10      128.00      118.19     10.13 o 
   0   2  10      498.58      458.07     30.81 o 
   1   2  10       32.66       31.65      5.22 o 
   2   2  10      205.74      219.99     16.66 o 
   3   2  10      974.72     1044.35     67.03 o 
   4   2  10       64.68       66.12      7.99 o 
   5   2  10      111.53      120.31     11.48 o 
   6   2  10        0.10       -5.36      3.58 o 
   7   2  10       14.15        6.51      4.63 o 
  -7   3  10      102.23      103.50      7.62 o 
  -6   3  10        6.62        6.18      3.08 o 
  -5   3  10      104.96       98.19      7.05 o 
  -4   3  10      220.19      212.98      9.48 o 
  -3   3  10      134.14      133.65      7.11 o 
  -2   3  10      222.66      187.80     14.35 o 
  -1   3  10        5.97        5.51      3.35 o 
   0   3  10      186.00      189.45     14.69 o 
   1   3  10       57.85       58.45      7.10 o 
   2   3  10      142.83      129.83     11.66 o 
   3   3  10      303.78      356.31     25.67 o 
   4   3  10      114.64      122.18     11.48 o 
   5   3  10        7.76        4.90      5.04 o 
   6   3  10      136.75      146.33     13.71 o 
   7   3  10        5.99       -0.18      4.96 o 
  -6   4  10       53.15       48.45      5.84 o 
  -5   4  10        6.83        5.05      3.23 o 
  -4   4  10      132.40      135.64      8.74 o 
  -3   4  10       77.59       81.11      4.91 o 
  -2   4  10       77.76       61.20      7.09 o 
  -1   4  10      140.28      131.71     11.45 o 
   0   4  10      133.64      162.86     13.42 o 
   1   4  10       77.93       76.54      8.64 o 
   2   4  10       35.08       48.25      7.40 o 
   3   4  10       29.35       37.07      6.87 o 
   4   4  10       13.92       17.34      5.47 o 
   5   4  10        2.68        5.43      5.20 o 
   6   4  10        6.97        3.34      5.27 o 
  -5   5  10       15.09       11.99      3.96 o 
  -4   5  10       15.84       15.92      4.12 o 
  -3   5  10       48.55       48.61      5.69 o 
  -2   5  10       59.29       51.58      7.28 o 
  -1   5  10       51.90       59.50      7.34 o 
   0   5  10       62.97       81.65      8.85 o 
   1   5  10       43.13       55.67      8.26 o 
   2   5  10       10.41       15.30      5.65 o 
   3   5  10       10.37        0.45      4.84 o 
   4   5  10       10.33        7.32      5.23 o 
   5   5  10       33.60       50.77      9.18 o 
  -2   6  10       17.38       14.96      5.92 o 
  -1   6  10       36.66       30.26      6.52 o 
   0   6  10       43.20       51.38      8.44 o 
   1   6  10       15.09       23.04      6.69 o 
   2   6  10       14.16       10.00      5.99 o 
  -2  -5  11        0.82       -5.17      4.37 o 
  -1  -5  11       79.93       86.45      7.18 o 
   0  -5  11       26.42       22.27      4.36 o 
   1  -5  11       27.28       27.21      7.09 o 
   2  -5  11        5.41        5.83      5.30 o 
   3  -5  11      277.50      222.77     18.49 o 
   4  -5  11      111.20      109.78     13.63 o 
  -5  -4  11      136.31      142.24     14.35 o 
  -4  -4  11       16.27       20.32      6.64 o 
  -3  -4  11        4.55        8.38      5.53 o 
  -2  -4  11       78.20       63.08      6.28 o 
  -1  -4  11       71.36       79.99      6.74 o 
   0  -4  11      244.76      276.05     14.67 o 
   1  -4  11       14.18        9.56      3.33 o 
   2  -4  11      104.54      111.10     10.84 o 
   3  -4  11       11.96        9.30      4.84 o 
   4  -4  11        6.14        8.35      4.96 o 
   5  -4  11       10.34        8.43      5.84 o 
  -6  -3  11       14.74        9.94      5.79 o 
  -5  -3  11       57.29       57.98      8.85 o 
  -4  -3  11      119.16      124.78     12.01 o 
  -3  -3  11       80.76      100.29     10.72 o 
  -2  -3  11       99.96       91.49      6.64 o 
  -1  -3  11       35.94       29.10      4.19 o 
   0  -3  11      123.58      119.93      7.66 o 
   1  -3  11       63.61       60.79      5.08 o 
   2  -3  11      103.80       94.72      6.66 o 
   3  -3  11       10.40       11.18      4.47 o 
   4  -3  11       13.39       12.74      5.24 o 
   5  -3  11        7.67        6.84      5.10 o 
   6  -3  11       99.08      103.39     11.41 o 
  -8  -2  11       11.37       10.40      6.20 o 
  -7  -2  11       45.85       58.34      9.52 o 
  -6  -2  11       40.98       55.68      8.79 o 
  -5  -2  11      119.32      105.10     11.35 o 
  -4  -2  11        3.70       -3.73      3.50 o 
  -3  -2  11       10.11       15.00      4.55 o 
  -2  -2  11      746.83      745.48     34.01 o 
  -1  -2  11      231.69      250.01     25.05 o 
   0  -2  11       83.43       92.65      6.20 o 
   1  -2  11      165.99      162.74      9.13 o 
   2  -2  11        7.12        5.81      3.70 o 
   3  -2  11      291.57      307.10     19.33 o 
   4  -2  11       22.33       28.09      5.96 o 
   5  -2  11      107.64      103.31     10.56 o 
   6  -2  11       55.00       66.82      9.37 o 
   7  -2  11       19.44       20.78      6.44 o 
  -8  -1  11      153.19      170.52     15.27 o 
  -7  -1  11       22.12       29.57      6.37 o 
  -6  -1  11       10.84       12.74      5.25 o 
  -5  -1  11       18.12       10.08      4.91 o 
  -4  -1  11       96.73      100.66      9.94 o 
  -3  -1  11      300.69      285.81     21.92 o 
  -2  -1  11       91.88       79.74      8.15 o 
  -1  -1  11      320.97      307.04     15.04 o 
   0  -1  11      104.84       93.25      5.95 o 
   1  -1  11       93.84       93.66      5.95 o 
   2  -1  11       21.02       17.08      2.75 o 
   3  -1  11      308.12      284.51     14.27 o 
   4  -1  11       40.11       37.41      4.29 o 
   5  -1  11        8.43       15.87      5.21 o 
   6  -1  11       64.15       70.69      9.44 o 
   7  -1  11       14.73       24.87      6.56 o 
  -7   0  11       12.26       11.25      4.91 o 
  -6   0  11      104.22      106.68     10.54 o 
  -5   0  11       12.42        8.66      4.35 o 
  -4   0  11      114.53      133.97     11.94 o 
  -3   0  11      634.56      660.18     43.61 o 
  -2   0  11       45.68       43.98      3.88 o 
  -1   0  11      143.88      133.55     11.01 o 
   0   0  11       77.30       71.36      4.66 o 
   1   0  11      158.87      165.60     10.00 o 
   2   0  11      470.35      486.14     22.53 o 
   3   0  11        7.77        9.43      4.14 o 
   4   0  11        0.64       -2.61      1.94 o 
   5   0  11        0.11       -2.82      2.27 o 
   6   0  11      123.54      142.93     12.81 o 
   7   0  11        1.78       -3.03      4.11 o 
   8   0  11        1.98       -3.91      4.84 o 
  -7   1  11       23.14       18.96      4.98 o 
  -6   1  11        9.91       12.04      2.57 o 
  -5   1  11       19.23       15.71      3.81 o 
  -4   1  11      101.70       93.04      4.98 o 
  -3   1  11      311.31      324.95     12.70 o 
  -2   1  11       89.10       85.19      4.57 o 
  -1   1  11      321.64      280.94     20.02 o 
   0   1  11      102.08      106.92      9.51 o 
   1   1  11       93.07       99.66      9.15 o 
   2   1  11       21.28       16.22      4.43 o 
   3   1  11      295.77      322.60     22.98 o 
   4   1  11       37.70       35.23      5.96 o 
   5   1  11        9.05        9.37      4.08 o 
   6   1  11       64.51       75.08      8.49 o 
  -8   2  11       12.20       13.56      3.71 o 
  -7   2  11       43.45       46.90      5.51 o 
  -6   2  11       42.29       36.58      6.57 o 
  -5   2  11      115.14      121.14      6.16 o 
  -4   2  11        3.99        2.65      1.85 o 
  -3   2  11       11.46       15.78      2.39 o 
  -2   2  11      749.15      675.89     44.19 o 
  -1   2  11      234.22      217.18     16.32 o 
   0   2  11       81.92       84.27      8.29 o 
   1   2  11      167.21      170.30     13.69 o 
   2   2  11        7.21        7.86      3.74 o 
   3   2  11      295.30      315.86     23.05 o 
   4   2  11       23.19       25.25      5.67 o 
   5   2  11      109.10      134.81     12.26 o 
   6   2  11       56.09       60.36      8.71 o 
   7   2  11       19.27       20.15      6.07 o 
  -7   3  11       42.66       53.55      6.39 o 
  -6   3  11       15.63       11.54      3.75 o 
  -5   3  11       58.06       52.37      5.72 o 
  -4   3  11      122.03      118.86      6.34 o 
  -3   3  11       79.52      101.58      5.55 o 
  -2   3  11       99.65       93.20      8.85 o 
  -1   3  11       36.80       35.18      5.92 o 
   0   3  11      122.80      106.50      9.81 o 
   1   3  11       65.89       67.61      7.64 o 
   2   3  11      106.23      119.73     11.18 o 
   3   3  11        9.95       13.05      4.80 o 
   4   3  11       12.61       11.16      5.48 o 
   5   3  11        7.29        1.29      4.40 o 
   6   3  11       99.45      102.21     11.00 o 
  -6   4  11        3.54        4.77      3.54 o 
  -5   4  11      138.46      153.67     17.09 o 
  -4   4  11       15.66       21.61      4.53 o 
  -3   4  11        5.39        7.00      2.58 o 
  -2   4  11       77.23       64.81      7.73 o 
  -1   4  11       75.45       65.57      7.49 o 
   0   4  11      240.64      258.80     19.67 o 
   1   4  11       13.02        7.34      4.96 o 
   2   4  11       99.06      115.96     11.33 o 
   3   4  11       12.14       11.86      5.50 o 
   4   4  11        6.10        3.15      4.67 o 
   5   4  11       10.97       14.21      6.23 o 
  -4   5  11        2.67       -1.22      3.27 o 
  -3   5  11       14.05       11.04      4.94 o 
  -2   5  11        0.75       -0.81      3.51 o 
  -1   5  11       80.05       76.88      8.82 o 
   0   5  11       25.18       19.45      5.97 o 
   1   5  11       26.47       28.92      6.93 o 
   2   5  11        5.72        2.47      5.18 o 
   3   5  11      278.75      332.36     25.30 o 
   4   5  11      111.17      156.98     14.83 o 
  -2  -5  12       34.42       20.51      4.75 o 
  -1  -5  12       35.04       41.69      5.77 o 
   0  -5  12        5.82        5.43      3.58 o 
   1  -5  12       41.33       44.16      8.21 o 
   2  -5  12        1.59        2.06      4.81 o 
   3  -5  12      109.06      106.41     11.73 o 
  -5  -4  12        7.69        5.82      5.64 o 
  -4  -4  12      108.22      137.73     13.45 o 
  -3  -4  12       54.03       56.67      9.10 o 
  -2  -4  12      152.42      167.90     10.42 o 
  -1  -4  12       12.32       12.49      3.91 o 
   0  -4  12       65.92       63.66      6.27 o 
   1  -4  12       20.85       25.92      4.34 o 
   2  -4  12      109.65      114.82     11.21 o 
   3  -4  12       41.63       26.92      6.42 o 
   4  -4  12       15.96        9.89      5.58 o 
   5  -4  12       22.58       22.35      6.65 o 
  -6  -3  12       39.98       44.94      8.45 o 
  -5  -3  12      139.80      148.37     14.12 o 
  -4  -3  12       11.72        6.15      5.16 o 
  -3  -3  12       58.81       74.17      9.81 o 
  -2  -3  12      112.01      110.17      7.60 o 
  -1  -3  12      218.86      203.85     23.42 o 
   0  -3  12        5.89        7.61      4.71 o 
   1  -3  12       90.48       84.75      6.36 o 
   2  -3  12        2.86       -0.68      2.81 o 
   3  -3  12       17.63       24.67      5.92 o 
   4  -3  12       63.50       68.41      9.05 o 
   5  -3  12        7.81        6.94      5.48 o 
   6  -3  12        7.48        1.47      5.62 o 
  -7  -2  12        9.39        7.64      5.92 o 
  -6  -2  12      106.00      133.77     13.12 o 
  -5  -2  12       16.33       24.19      6.30 o 
  -4  -2  12        0.59       -3.30      4.39 o 
  -3  -2  12      140.87      154.83     13.59 o 
  -2  -2  12       37.29       38.14      6.91 o 
  -1  -2  12       87.03       77.11      5.82 o 
   0  -2  12       27.80       29.96      4.03 o 
   1  -2  12      263.22      265.11     20.96 o 
   2  -2  12       45.61       36.05      4.16 o 
   3  -2  12      107.85      100.99      6.95 o 
   4  -2  12       43.55       46.13      7.63 o 
   5  -2  12       45.67       42.36      7.30 o 
   6  -2  12       31.60       26.08      6.45 o 
   7  -2  12       12.14       13.32      6.13 o 
  -7  -1  12       54.94       69.37      9.97 o 
  -6  -1  12      135.65      149.10     13.64 o 
  -5  -1  12       40.38       42.65      7.50 o 
  -4  -1  12        0.16       -4.82      3.61 o 
  -3  -1  12       79.69       81.92      9.12 o 
  -2  -1  12       80.43       73.67      8.07 o 
  -1  -1  12      243.96      252.84     12.92 o 
   0  -1  12      379.31      386.27     18.52 o 
   1  -1  12      126.02      119.47      7.21 o 
   2  -1  12       49.55       51.75      4.67 o 
   3  -1  12      364.14      350.80     17.28 o 
   4  -1  12      356.51      374.77     18.42 o 
   5  -1  12        4.60        3.05      4.42 o 
   6  -1  12        7.17        9.41      5.42 o 
   7  -1  12        9.20       21.19      6.85 o 
  -7   0  12        4.50       -1.96      4.58 o 
  -6   0  12       17.10        9.44      4.81 o 
  -5   0  12        3.31       -1.34      3.42 o 
  -4   0  12      261.29      262.76     19.93 o 
  -3   0  12     1958.49     2296.00    143.49 o 
  -2   0  12        0.67       -0.94      2.95 o 
  -1   0  12       17.28       12.03      4.02 o 
   0   0  12      271.03      278.57     20.18 o 
   1   0  12       12.75        6.69      3.41 o 
   2   0  12       99.57       86.31      8.74 o 
   3   0  12        0.30        0.73      3.07 o 
   4   0  12        4.01        2.38      3.65 o 
   5   0  12      141.62      142.54      8.73 o 
   6   0  12        1.87        2.95      4.38 o 
   7   0  12       31.44       34.49      7.45 o 
  -6   1  12      138.13      137.02     12.53 o 
  -5   1  12       36.91       34.00      4.19 o 
  -4   1  12        0.23       -0.34      2.04 o 
  -3   1  12       78.91       87.27      7.35 o 
  -2   1  12       76.25       72.96      4.34 o 
  -1   1  12      239.77      196.76     15.12 o 
   0   1  12      388.57      349.78     24.68 o 
   1   1  12      126.71      129.61     11.28 o 
   2   1  12       53.31       49.21      6.98 o 
   3   1  12      364.05      364.95     25.95 o 
   4   1  12      361.32      444.48     30.82 o 
   5   1  12        5.15        2.60      3.79 o 
   6   1  12        6.84        4.51      4.21 o 
  -7   2  12        8.74       12.88      5.10 o 
  -6   2  12      106.61      123.91      6.65 o 
  -5   2  12       17.05       19.22      2.89 o 
  -4   2  12        0.68       -1.05      1.84 o 
  -3   2  12      140.89      141.54      7.46 o 
  -2   2  12       33.86       37.83      4.24 o 
  -1   2  12       84.17       96.54      9.17 o 
   0   2  12       28.94       28.62      5.41 o 
   1   2  12      263.56      267.53     19.84 o 
   2   2  12       45.08       31.91      6.28 o 
   3   2  12      109.03       99.66      9.98 o 
   4   2  12       44.82       46.34      7.31 o 
   5   2  12       43.52       52.11      8.01 o 
   6   2  12       30.15       19.63      5.59 o 
   7   2  12       12.42       14.01      6.00 o 
  -6   3  12       39.43       27.42      4.76 o 
  -5   3  12      138.43      140.34      9.03 o 
  -4   3  12       11.87        8.90      2.65 o 
  -3   3  12       59.04       64.43      4.50 o 
  -2   3  12      113.84       84.17      8.84 o 
  -1   3  12      221.50      209.95     16.42 o 
   0   3  12        6.37        9.81      4.31 o 
   1   3  12       89.03       81.96      8.71 o 
   2   3  12        3.42        4.23      3.77 o 
   3   3  12       18.20       22.05      5.85 o 
   4   3  12       65.55       73.82     10.14 o 
   5   3  12        8.02       -2.19      4.24 o 
   6   3  12        6.84        0.17      4.86 o 
  -5   4  12        7.24        8.11      3.66 o 
  -4   4  12      108.22      125.31      8.68 o 
  -3   4  12       52.58       53.87      4.77 o 
  -2   4  12      150.99      125.19     11.56 o 
  -1   4  12       11.37       17.96      4.97 o 
   0   4  12       63.58       56.56      8.03 o 
   1   4  12       22.22       23.12      5.86 o 
   2   4  12      112.26      128.03     12.34 o 
   3   4  12       41.30       64.48      9.36 o 
   4   4  12       16.21       20.98      6.35 o 
   5   4  12       21.54       22.39      7.69 o 
  -3   5  12       12.74        1.19      3.46 o 
  -2   5  12       34.51       30.44      4.60 o 
  -1   5  12       33.91       50.05      7.91 o 
   0   5  12        6.63        7.21      4.38 o 
   1   5  12       41.16       49.78      8.59 o 
   2   5  12        1.64        4.15      5.14 o 
   3   5  12      107.13      116.13     12.73 o 
  -1  -5  13       13.12        8.73      4.28 o 
   0  -5  13       17.57       19.62      4.49 o 
   1  -5  13       48.70       42.91      8.17 o 
  -4  -4  13       23.47       21.84      7.04 o 
  -3  -4  13       23.10       15.56      6.32 o 
  -2  -4  13       30.85       38.14      7.78 o 
  -1  -4  13      117.06      106.25      8.07 o 
   0  -4  13       98.34      108.50      8.01 o 
   1  -4  13       53.82       56.99      6.02 o 
   2  -4  13       19.48       21.29      5.75 o 
   3  -4  13       20.04       15.85      6.00 o 
   4  -4  13       51.55       58.21      9.69 o 
  -6  -3  13        0.50       -1.17      5.71 o 
  -5  -3  13       10.81       16.75      6.52 o 
  -4  -3  13       45.64       30.20      7.56 o 
  -3  -3  13       41.82       38.22      7.78 o 
  -2  -3  13       19.05       26.29      4.33 o 
  -1  -3  13       27.21       40.86      5.11 o 
   0  -3  13       51.87       55.53      5.75 o 
   1  -3  13       65.26       63.21      5.71 o 
   2  -3  13       85.35       89.74      6.76 o 
   3  -3  13       56.59       57.60      8.21 o 
   4  -3  13       61.73       68.49      9.69 o 
   5  -3  13       10.21        6.17      5.48 o 
  -6  -2  13       13.46       12.40      6.37 o 
  -5  -2  13        5.47        8.80      5.23 o 
  -4  -2  13       13.14        9.25      5.56 o 
  -3  -2  13       45.72       51.11      8.10 o 
  -2  -2  13       44.29       49.27      7.79 o 
  -1  -2  13      126.76      108.69      7.28 o 
   0  -2  13      116.71      108.39      7.30 o 
   1  -2  13       70.91       59.17      5.35 o 
   2  -2  13        5.32       -3.20      2.38 o 
   3  -2  13       77.91       71.41      6.11 o 
   4  -2  13        8.26        9.82      4.59 o 
   5  -2  13        0.19       -5.41      3.61 o 
   6  -2  13       23.09       18.88      6.91 o 
  -7  -1  13        6.42        7.74      5.96 o 
  -6  -1  13      160.35      193.18     16.69 o 
  -5  -1  13       16.22       19.00      5.61 o 
  -4  -1  13       74.76       75.43      9.92 o 
  -3  -1  13      303.18      314.00     23.46 o 
  -2  -1  13       53.24       66.21      7.99 o 
  -1  -1  13       88.05       90.06      9.50 o 
   0  -1  13        8.14        5.86      3.88 o 
   1  -1  13       10.66        5.91      2.48 o 
   2  -1  13      166.06      177.00      9.98 o 
   3  -1  13      454.97      455.47     21.92 o 
   4  -1  13       56.51       67.05      5.71 o 
   5  -1  13        0.37       -1.85      4.08 o 
   6  -1  13        5.74        8.72      5.36 o 
  -7   0  13       55.20       73.39     10.40 o 
  -6   0  13        0.83       17.63      5.92 o 
  -5   0  13       12.71       19.15      5.90 o 
  -4   0  13       67.19       67.82      8.33 o 
  -3   0  13      152.43      172.95     14.57 o 
  -2   0  13       25.81       19.38      4.99 o 
  -1   0  13        1.13       -3.58      2.75 o 
   0   0  13      797.49      783.79     51.34 o 
   1   0  13       30.63       20.14      5.08 o 
   2   0  13       72.24       49.16      7.03 o 
   3   0  13       18.65       13.23      4.69 o 
   4   0  13       71.28       74.77      8.56 o 
   5   0  13        0.30        1.79      4.01 o 
  -7   1  13        6.81        1.50      4.82 o 
  -6   1  13      154.11      172.90     15.04 o 
  -5   1  13       17.34       10.97      5.26 o 
  -4   1  13       74.20       69.27      8.22 o 
  -3   1  13      308.42      294.23     21.66 o 
  -2   1  13       54.90       59.39      7.14 o 
  -1   1  13       89.22       75.81      8.10 o 
   0   1  13        7.41        6.34      3.65 o 
   1   1  13        9.35        8.31      4.27 o 
   2   1  13      160.44      196.97     15.80 o 
   3   1  13      459.03      464.09     32.20 o 
   4   1  13       57.14       68.02      9.04 o 
   5   1  13        0.74       -5.08      3.80 o 
   6   1  13        5.46        9.19      4.85 o 
  -6   2  13       13.43       18.21      4.14 o 
  -5   2  13        5.77        1.20      2.99 o 
  -4   2  13       13.80       12.12      2.67 o 
  -3   2  13       44.63       49.25      4.13 o 
  -2   2  13       47.50       46.01      8.87 o 
  -1   2  13      126.13       93.43      9.19 o 
   0   2  13      121.25      112.92     10.69 o 
   1   2  13       69.04       71.65      7.99 o 
   2   2  13        5.69        2.25      3.39 o 
   3   2  13       79.13       86.23      9.35 o 
   4   2  13        9.29       11.93      5.25 o 
   5   2  13        0.10       -5.16      3.59 o 
   6   2  13       22.88       18.40      6.02 o 
  -6   3  13        0.33       -2.25      3.33 o 
  -5   3  13        9.88       15.66      3.16 o 
  -4   3  13       45.22       42.51      4.05 o 
  -3   3  13       39.78       38.23      3.83 o 
  -2   3  13       18.29       16.32      3.35 o 
  -1   3  13       26.50       30.54      6.27 o 
   0   3  13       51.60       47.59      7.31 o 
   1   3  13       61.58       65.27      7.97 o 
   2   3  13       83.89       81.75      9.12 o 
   3   3  13       55.28       71.97      9.81 o 
   4   3  13       59.53       81.56     10.74 o 
   5   3  13       10.78       17.23      5.70 o 
  -4   4  13       22.14       25.05      4.82 o 
  -3   4  13       23.00       25.66      3.49 o 
  -2   4  13       32.05       25.75      5.91 o 
  -1   4  13      117.93      115.61     11.15 o 
   0   4  13       97.40      104.30     10.79 o 
   1   4  13       53.28       62.24      9.34 o 
   2   4  13       19.42       18.10      6.42 o 
   3   4  13       20.14       16.80      6.00 o 
   4   4  13       51.38       57.65      9.45 o 
  -1   5  13       12.86       15.42      5.44 o 
   0   5  13       17.70       23.37      6.86 o 
   1   5  13       48.96       66.33      9.49 o 
  -3  -4  14       15.09        7.93      6.07 o 
  -2  -4  14       14.02       16.83      6.32 o 
  -1  -4  14       16.42       15.47      6.36 o 
   0  -4  14        8.71        7.53      3.73 o 
   1  -4  14        4.22        7.76      3.67 o 
   2  -4  14       46.96       54.65      8.56 o 
  -5  -3  14       53.20       61.61     10.75 o 
  -4  -3  14       37.54       43.61      8.72 o 
  -3  -3  14       51.54       39.46      8.60 o 
  -2  -3  14       38.73       47.80      8.36 o 
  -1  -3  14      107.62       93.36     15.97 o 
   0  -3  14       22.27       19.60      4.16 o 
   1  -3  14       82.27       92.75      7.01 o 
   2  -3  14       22.88       23.27      4.26 o 
   3  -3  14        9.36        9.69      5.17 o 
   4  -3  14       47.94       68.54      9.86 o 
  -5  -2  14       19.81       11.98      6.52 o 
  -4  -2  14        6.79       -1.79      4.61 o 
  -3  -2  14       74.23       91.88     10.43 o 
  -2  -2  14      160.07      210.09     17.11 o 
  -1  -2  14      119.05      127.62      8.30 o 
   0  -2  14        7.24        4.70      2.77 o 
   1  -2  14        3.62       -0.06      2.71 o 
   2  -2  14       55.78       62.08      6.10 o 
   3  -2  14       27.63       30.47      7.21 o 
   4  -2  14       11.80        8.31      4.68 o 
   5  -2  14       30.27       33.59      7.56 o 
  -6  -1  14       84.83       99.24     11.67 o 
  -5  -1  14       53.59       59.51      9.55 o 
  -4  -1  14       24.30       30.27      7.09 o 
  -3  -1  14      286.52      317.67     23.93 o 
  -2  -1  14      110.86      113.56     11.25 o 
  -1  -1  14       23.20       21.58      5.67 o 
   0  -1  14       54.12       56.30      7.92 o 
   1  -1  14      127.58      112.70     10.69 o 
   2  -1  14       14.91       11.02      4.92 o 
   3  -1  14       19.46       18.33      5.14 o 
   4  -1  14      135.12      152.62     13.39 o 
  -6   0  14        0.75       -1.37      4.27 o 
  -5   0  14        1.94        0.19      4.65 o 
  -4   0  14       24.18       25.50      6.37 o 
  -3   0  14       36.23       50.35      7.76 o 
  -2   0  14        1.82       -0.75      3.70 o 
  -1   0  14       36.23       27.13      5.62 o 
   0   0  14       14.96       23.61      5.17 o 
   1   0  14       26.10       21.49      5.51 o 
   2   0  14       13.75       10.06      4.16 o 
   3   0  14      156.22      144.55     12.95 o 
   4   0  14       30.05       29.49      6.22 o 
   5   0  14       28.29       18.39      5.78 o 
  -6   1  14       84.62      106.98     11.44 o 
  -5   1  14       53.31       71.55      9.47 o 
  -4   1  14       24.78       25.78      6.15 o 
  -3   1  14      280.28      250.75     19.32 o 
  -2   1  14      110.74      102.86      9.98 o 
  -1   1  14       23.46       17.17      5.08 o 
   0   1  14       51.49       54.61      7.47 o 
   1   1  14      124.97      115.61     10.88 o 
   2   1  14       14.76        9.96      4.53 o 
   3   1  14       20.89       26.05      5.97 o 
   4   1  14      139.35      136.40     12.82 o 
   5   1  14        0.07       -3.55      3.70 o 
  -5   2  14       19.01       16.81      5.76 o 
  -4   2  14        7.24        8.30      4.44 o 
  -3   2  14       74.35       81.86      8.85 o 
  -2   2  14      160.62      175.91     18.17 o 
  -1   2  14      122.99      118.87     10.99 o 
   0   2  14        6.68        5.57      4.03 o 
   1   2  14        4.21        2.73      3.73 o 
   2   2  14       54.35       46.27      7.45 o 
   3   2  14       27.09       21.57      5.71 o 
   4   2  14       13.03       14.66      5.12 o 
   5   2  14       30.90       38.09      7.66 o 
  -5   3  14       54.45       66.74     11.96 o 
  -4   3  14       35.92       34.85      4.00 o 
  -3   3  14       52.49       52.42      4.94 o 
  -2   3  14       38.17       31.63      4.45 o 
  -1   3  14      106.26       83.41      9.16 o 
   0   3  14       22.75       19.38      5.60 o 
   1   3  14       86.19      103.82     10.70 o 
   2   3  14       23.71       37.16      7.00 o 
   3   3  14        9.49       13.72      5.33 o 
   4   3  14       47.90       75.54     10.35 o 
  -3   4  14       14.37       12.51      4.92 o 
  -2   4  14       14.45       15.82      4.03 o 
  -1   4  14       15.36       14.51      5.40 o 
   0   4  14        9.17        6.32      5.33 o 
   1   4  14        4.13        0.53      4.90 o 
   2   4  14       47.80       52.71      8.96 o 
  -3  -3  15       19.91        7.88      5.97 o 
  -2  -3  15       21.56       16.10      6.36 o 
  -1  -3  15       45.87       56.24      6.00 o 
   0  -3  15       18.14       10.89      3.77 o 
   1  -3  15       87.05       89.52      8.12 o 
   2  -3  15       75.05       72.24      8.65 o 
   3  -3  15       36.20       28.89      6.89 o 
  -4  -2  15       16.23       10.26      6.10 o 
  -3  -2  15      134.10      138.61     13.63 o 
  -2  -2  15      208.27      236.08     19.43 o 
  -1  -2  15       42.94       49.55      8.52 o 
   0  -2  15        8.61        7.45      5.52 o 
   1  -2  15       77.78       80.42      9.75 o 
   2  -2  15        3.62       -3.38      4.48 o 
   3  -2  15       21.80        5.37      5.45 o 
  -5  -1  15       60.60       61.08      9.69 o 
  -4  -1  15       20.19       23.71      7.28 o 
  -3  -1  15        8.44       15.53      5.78 o 
  -2  -1  15       86.17      106.65     11.22 o 
  -1  -1  15       99.94      109.93     11.15 o 
   0  -1  15       78.83       76.09      9.17 o 
   1  -1  15      101.69      118.24     11.45 o 
   2  -1  15        0.40       -1.83      4.30 o 
   3  -1  15       12.66        6.45      4.60 o 
   4  -1  15        6.96        9.74      5.11 o 
  -5   0  15        0.02        4.27      5.26 o 
  -4   0  15        0.66       -0.74      5.05 o 
  -3   0  15       20.65       18.53      6.32 o 
  -2   0  15        4.62       -0.12      3.92 o 
  -1   0  15       15.58       18.37      5.15 o 
   0   0  15        8.27        5.72      4.09 o 
   1   0  15        0.14       -0.54      3.58 o 
   2   0  15        0.01       -2.80      3.38 o 
   3   0  15      109.67      108.49     11.06 o 
   4   0  15      556.25      592.66     40.58 o 
  -5   1  15       61.95       84.08     11.18 o 
  -4   1  15       19.26       23.92      6.38 o 
  -3   1  15        8.31        9.39      4.90 o 
  -2   1  15       83.30       83.21      9.12 o 
  -1   1  15      100.62       81.79      8.91 o 
   0   1  15       80.38       74.27      8.31 o 
   1   1  15      103.39      103.37     10.50 o 
   2   1  15        0.52        1.51      4.17 o 
   3   1  15       11.84        9.96      4.77 o 
   4   1  15        7.34        4.67      5.25 o 
  -4   2  15       16.02       15.39      5.38 o 
  -3   2  15      136.39      123.13     11.79 o 
  -2   2  15      206.30      200.31     16.52 o 
  -1   2  15       42.71       46.42      7.40 o 
   0   2  15        8.03        8.44      4.63 o 
   1   2  15       77.09       89.06      9.75 o 
   2   2  15        3.51        1.42      4.41 o 
   3   2  15       22.55       13.93      5.67 o 
   4   2  15       12.76       16.93      6.49 o 
  -3   3  15       19.26       20.74      4.41 o 
  -2   3  15       21.04       16.51      4.17 o 
  -1   3  15       46.59       62.52      8.65 o 
   0   3  15       17.66       14.82      5.96 o 
   1   3  15       86.68       93.15     10.25 o 
   2   3  15       73.82       79.27      9.72 o 
   3   3  15       36.33       32.42      7.67 o 
   0  -3  16        1.45       -1.57      5.26 o 
  -3  -2  16       18.82       24.04      7.16 o 
  -2  -2  16       29.52       29.35      7.89 o 
  -1  -2  16        1.53       -1.96      4.80 o 
   0  -2  16        7.42       12.54      5.76 o 
   1  -2  16       56.36       57.95      9.49 o 
   2  -2  16       12.96        6.98      5.82 o 
  -4  -1  16       34.02       31.61      7.74 o 
  -3  -1  16       14.86       10.58      6.35 o 
  -2  -1  16      237.40      268.81     21.76 o 
  -1  -1  16        4.69       -2.16      4.27 o 
   0  -1  16       25.90       21.25      6.36 o 
   1  -1  16       10.47       10.12      5.50 o 
   2  -1  16       16.54       16.17      5.71 o 
   3  -1  16        3.07       -4.67      4.76 o 
  -4   0  16        0.44       -3.18      4.80 o 
  -3   0  16       10.27        7.24      5.80 o 
  -2   0  16        4.06       -0.81      4.35 o 
  -1   0  16       12.14        5.20      4.75 o 
   0   0  16      163.68      141.46     13.24 o 
   1   0  16        0.35        1.34      4.02 o 
   2   0  16       16.84       14.26      5.73 o 
   3   0  16        0.17       -4.68      3.53 o 
  -4   1  16       34.13       36.91      7.59 o 
  -3   1  16       14.68        9.32      5.11 o 
  -2   1  16      234.56      232.79     18.79 o 
  -1   1  16        4.49        9.69      4.86 o 
   0   1  16       26.38       14.16      5.70 o 
   1   1  16        9.42        9.13      4.74 o 
   2   1  16       17.06       17.99      5.75 o 
   3   1  16        2.96        2.49      4.84 o 
  -3   2  16       18.34       15.55      5.83 o 
  -2   2  16       27.83       28.40      6.86 o 
  -1   2  16        1.62       -2.47      3.70 o 
   0   2  16        7.58        6.21      4.60 o 
   1   2  16       57.05       73.11      9.75 o 
   2   2  16       12.91       10.57      5.32 o 
   0   3  16        1.24       -5.76      4.43 o 
  -2  -1  17       13.90       24.94      7.59 o 
  -1  -1  17        1.27       -2.63      5.00 o 
   0  -1  17       36.70       31.82      7.40 o 
   1  -1  17       31.96       29.48      7.00 o 
  -2   0  17       73.94       79.04     10.94 o 
  -1   0  17        6.22        3.25      5.27 o 
   0   0  17        9.34        9.57      5.15 o 
   1   0  17       45.33       52.50      8.46 o 
  -2   1  17       14.42       27.37      6.53 o 
  -1   1  17        1.09       -0.28      4.32 o 
   0   1  17       37.13       36.54      7.82 o 
                                                 
